# Supplementary material for: Streptothricin F is a bactericidal antibiotic effective against highly drug-resistant gram-negative bacteria that interacts with the 30S subunit of the 70S ribosome
Source: PLoS Biol. 2023 May 16;21(5):e3002091. doi: 10.1371/journal.pbio.3002091 (PMC10187937; doi:10.1371/journal.pbio.3002091)
Supplement: S1 Data — Contains underlying data for Fig 2. (XLSX) [file pbio.3002091.s031.xlsx]

## Sheet: Data for Fig 2B
S1 Data. Rapid bactericidal activity against the Klebsiella pneumoniae Nevada strain, Streptothricin-F MIC 1 µM, data graphed in Fig. 2B
Strain	Antibiotic	Conc.	Time	Dilution	Plate Dilution	Colonies	CFU	Average/Final	Date Plated		Strain	Antibiotic	Conc.	Time	Average/Final
JEK 748	SF	8	0	0.1	0.01		0	1200000	2020-07-02		JEK 748	SF	8	0	1200000
JEK 748	SF	8	0	0.01	0.01		0		2020-07-02		JEK 748	SF	8	1	72000
JEK 748	SF	8	0	0.001	0.01	12	1200000		2020-07-02		JEK 748	SF	8	2	300
JEK 748	SF	8	0	0.0001	0.01		0		2020-07-02		JEK 748	SF	8	4	300
JEK 748	SF	8	1	1	0.01		0	72000	2020-07-02		JEK 748	SF	8	6	300
JEK 748	SF	8	1	0.1	0.01	24	24000		2020-07-02		JEK 748	SF	8	24	300
JEK 748	SF	8	1	0.01	0.01	12	120000		2020-07-02		JEK 748	SF	4	0	1500000
JEK 748	SF	8	1	0.001	0.01		0		2020-07-02		JEK 748	SF	4	1	7000000
JEK 748	SF	8	1	0.0001	0.01		0		2020-07-02		JEK 748	SF	4	2	800
JEK 748	SF	8	1	1e-05	0.01		0		2020-07-02		JEK 748	SF	4	4	300
JEK 748	SF	8	1	1e-06	0.01		0		2020-07-02		JEK 748	SF	4	6	300
JEK 748	SF	8	1	1e-07	0.01		0		2020-07-02		JEK 748	SF	4	24	300
JEK 748	SF	8	2	1	0.01	3	300	300	2020-07-02	*Actually no colonies	JEK 748	SF	2	0	2250000
JEK 748	SF	8	2	0.1	0.01		0		2020-07-02		JEK 748	SF	2	1	4000000
JEK 748	SF	8	2	0.01	0.01		0		2020-07-02		JEK 748	SF	2	2	6000000
JEK 748	SF	8	2	0.001	0.01		0		2020-07-02		JEK 748	SF	2	4	1200
JEK 748	SF	8	2	0.0001	0.01		0		2020-07-02		JEK 748	SF	2	6	15000
JEK 748	SF	8	2	1e-05	0.01		0		2020-07-02		JEK 748	SF	2	24	500000000
JEK 748	SF	8	2	1e-06	0.01		0		2020-07-02		JEK 748	SF	1	0	1600000
JEK 748	SF	8	2	1e-07	0.01		0		2020-07-02		JEK 748	SF	1	1	3000000
JEK 748	SF	8	4	1	0.01	3	300	300	2020-07-02	*Actually no colonies	JEK 748	SF	1	2	5.85e+07
JEK 748	SF	8	4	0.1	0.01		0		2020-07-02		JEK 748	SF	1	4	1.9e+08
JEK 748	SF	8	4	0.01	0.01		0		2020-07-02		JEK 748	SF	1	6	360000000
JEK 748	SF	8	4	0.001	0.01		0		2020-07-02		JEK 748	SF	1	24	900000000
JEK 748	SF	8	4	0.0001	0.01		0		2020-07-02		JEK 748	SF	0.5	0	1700000
JEK 748	SF	8	4	1e-05	0.01		0		2020-07-02		JEK 748	SF	0.5	1	2300000
JEK 748	SF	8	4	1e-06	0.01		0		2020-07-02		JEK 748	SF	0.5	2	2.85e+07
JEK 748	SF	8	4	1e-07	0.01		0		2020-07-02		JEK 748	SF	0.5	4	2.2e+08
JEK 748	SF	8	6	1	0.01	3	300	300	2020-07-02	*Actually no colonies	JEK 748	SF	0.5	6	500000000
JEK 748	SF	8	6	0.1	0.01		0		2020-07-02		JEK 748	SF	0.5	24	2800000000
JEK 748	SF	8	6	0.01	0.01		0		2020-07-02		JEK 748	None	N/A	0	1500000	**
JEK 748	SF	8	6	0.001	0.01		0		2020-07-02		JEK 748	None	N/A	1	4900000	**
JEK 748	SF	8	6	0.0001	0.01		0		2020-07-02		JEK 748	None	N/A	2	4.35e+07	**
JEK 748	SF	8	6	1e-05	0.01		0		2020-07-02		JEK 748	None	N/A	4	285000000	**
JEK 748	SF	8	6	1e-06	0.01		0		2020-07-02		JEK 748	None	N/A	6	900000000	**
JEK 748	SF	8	6	1e-07	0.01		0		2020-07-02		JEK 748	None	N/A	24	3050000000	**
JEK 748	SF	8	24	1	0.01	3	300	300	2020-07-03	*Actually no colonies
JEK 748	SF	8	24	0.1	0.01		0		2020-07-03
JEK 748	SF	8	24	0.01	0.01		0		2020-07-03		*No antibiotic controld data was shared between Fig. 2A and Fig. 2B as the experiments with Nourseothricin and S-F were performed in parallel
JEK 748	SF	8	24	0.001	0.01		0		2020-07-03
JEK 748	SF	8	24	0.0001	0.01		0		2020-07-03
JEK 748	SF	8	24	1e-05	0.01		0		2020-07-03		**3.00E+2 is the limit of detection of the assay. If no CFU were observed in indiluted 10uL aliquot, then then this limit of detection is indicated rather than zero
JEK 748	SF	8	24	1e-06	0.01		0		2020-07-03
JEK 748	SF	8	24	1e-07	0.01		0		2020-07-03
JEK 748	SF	4	0	0.1	0.01		0	1500000	2020-07-02
JEK 748	SF	4	0	0.01	0.01		0		2020-07-02		JEK 748 = Klebsiella pneumoniae Nevada strain AR-0636
JEK 748	SF	4	0	0.001	0.01	15	1500000		2020-07-02
JEK 748	SF	4	0	0.0001	0.01		0		2020-07-02
JEK 748	SF	4	1	1	0.01		0	7000000	2020-07-02		CFUs/ml were determined using the drop plate method: Herigstad B, Hamilton M, Heersink J. 2001. How to optimize the drop plate method for enumerating bacteria. J Microbiol Methods 44:121-9.
JEK 748	SF	4	1	0.1	0.01		0		2020-07-02
JEK 748	SF	4	1	0.01	0.01		0		2020-07-02		Serial 10-fold dlutions of culture broth were prepared at indicated time points. 10 µL drops of each dilution were plated.
JEK 748	SF	4	1	0.001	0.01		0		2020-07-02		CFU for dilutions with 3 to 30 colonies were recorded and converted to CFU/mL based on each dilution.
JEK 748	SF	4	1	0.0001	0.01	7	7000000		2020-07-02		In cases where consecutive dilutions had between 3 and 30 CFU, the CFU/mL of the two dilutions were averaged.
JEK 748	SF	4	1	1e-05	0.01		0		2020-07-02
JEK 748	SF	4	1	1e-06	0.01		0		2020-07-02
JEK 748	SF	4	1	1e-07	0.01		0		2020-07-02
JEK 748	SF	4	2	1	0.01	8	800	800	2020-07-02
JEK 748	SF	4	2	0.1	0.01		0		2020-07-02
JEK 748	SF	4	2	0.01	0.01		0		2020-07-02
JEK 748	SF	4	2	0.001	0.01		0		2020-07-02
JEK 748	SF	4	2	0.0001	0.01		0		2020-07-02
JEK 748	SF	4	2	1e-05	0.01		0		2020-07-02
JEK 748	SF	4	2	1e-06	0.01		0		2020-07-02
JEK 748	SF	4	2	1e-07	0.01		0		2020-07-02
JEK 748	SF	4	4	1	0.01	3	300	300	2020-07-02	*Actually no colonies
JEK 748	SF	4	4	0.1	0.01		0		2020-07-02
JEK 748	SF	4	4	0.01	0.01		0		2020-07-02
JEK 748	SF	4	4	0.001	0.01		0		2020-07-02
JEK 748	SF	4	4	0.0001	0.01		0		2020-07-02
JEK 748	SF	4	4	1e-05	0.01		0		2020-07-02
JEK 748	SF	4	4	1e-06	0.01		0		2020-07-02
JEK 748	SF	4	4	1e-07	0.01		0		2020-07-02
JEK 748	SF	4	6	1	0.01	3	300	300	2020-07-02	*Actually no colonies
JEK 748	SF	4	6	0.1	0.01		0		2020-07-02
JEK 748	SF	4	6	0.01	0.01		0		2020-07-02
JEK 748	SF	4	6	0.001	0.01		0		2020-07-02
JEK 748	SF	4	6	0.0001	0.01		0		2020-07-02
JEK 748	SF	4	6	1e-05	0.01		0		2020-07-02
JEK 748	SF	4	6	1e-06	0.01		0		2020-07-02
JEK 748	SF	4	6	1e-07	0.01		0		2020-07-02
JEK 748	SF	4	24	1	0.01	3	300	300	2020-07-03	*Actually no colonies
JEK 748	SF	4	24	0.1	0.01		0		2020-07-03
JEK 748	SF	4	24	0.01	0.01		0		2020-07-03
JEK 748	SF	4	24	0.001	0.01		0		2020-07-03
JEK 748	SF	4	24	0.0001	0.01		0		2020-07-03
JEK 748	SF	4	24	1e-05	0.01		0		2020-07-03
JEK 748	SF	4	24	1e-06	0.01		0		2020-07-03
JEK 748	SF	4	24	1e-07	0.01		0		2020-07-03
JEK 748	SF	2	0	0.1	0.01		0	2250000	2020-07-02
JEK 748	SF	2	0	0.01	0.01		0		2020-07-02
JEK 748	SF	2	0	0.001	0.01	15	1500000		2020-07-02
JEK 748	SF	2	0	0.0001	0.01	3	3000000		2020-07-02
JEK 748	SF	2	1	1	0.01		0	4000000	2020-07-02
JEK 748	SF	2	1	0.1	0.01		0		2020-07-02
JEK 748	SF	2	1	0.01	0.01		0		2020-07-02
JEK 748	SF	2	1	0.001	0.01		0		2020-07-02
JEK 748	SF	2	1	0.0001	0.01	4	4000000		2020-07-02
JEK 748	SF	2	1	1e-05	0.01		0		2020-07-02
JEK 748	SF	2	1	1e-06	0.01		0		2020-07-02
JEK 748	SF	2	1	1e-07	0.01		0		2020-07-02
JEK 748	SF	2	2	1	0.01		0	6000000	2020-07-02
JEK 748	SF	2	2	0.1	0.01		0		2020-07-02
JEK 748	SF	2	2	0.01	0.01		0		2020-07-02
JEK 748	SF	2	2	0.001	0.01		0		2020-07-02
JEK 748	SF	2	2	0.0001	0.01	6	6000000		2020-07-02
JEK 748	SF	2	2	1e-05	0.01		0		2020-07-02
JEK 748	SF	2	2	1e-06	0.01		0		2020-07-02
JEK 748	SF	2	2	1e-07	0.01		0		2020-07-02
JEK 748	SF	2	4	1	0.01	12	1200	1200	2020-07-02
JEK 748	SF	2	4	0.1	0.01		0		2020-07-02
JEK 748	SF	2	4	0.01	0.01		0		2020-07-02
JEK 748	SF	2	4	0.001	0.01		0		2020-07-02
JEK 748	SF	2	4	0.0001	0.01		0		2020-07-02
JEK 748	SF	2	4	1e-05	0.01		0		2020-07-02
JEK 748	SF	2	4	1e-06	0.01		0		2020-07-02
JEK 748	SF	2	4	1e-07	0.01		0		2020-07-02
JEK 748	SF	2	6	1	0.01		0	15000	2020-07-02
JEK 748	SF	2	6	0.1	0.01	15	15000		2020-07-02
JEK 748	SF	2	6	0.01	0.01		0		2020-07-02
JEK 748	SF	2	6	0.001	0.01		0		2020-07-02
JEK 748	SF	2	6	0.0001	0.01		0		2020-07-02
JEK 748	SF	2	6	1e-05	0.01		0		2020-07-02
JEK 748	SF	2	6	1e-06	0.01		0		2020-07-02
JEK 748	SF	2	6	1e-07	0.01		0		2020-07-02
JEK 748	SF	2	24	1	0.01		0	500000000	2020-07-03
JEK 748	SF	2	24	0.1	0.01		0		2020-07-03
JEK 748	SF	2	24	0.01	0.01		0		2020-07-03
JEK 748	SF	2	24	0.001	0.01		0		2020-07-03
JEK 748	SF	2	24	0.0001	0.01		0		2020-07-03
JEK 748	SF	2	24	1e-05	0.01		0		2020-07-03
JEK 748	SF	2	24	1e-06	0.01	5	500000000		2020-07-03
JEK 748	SF	2	24	1e-07	0.01		0		2020-07-03
JEK 748	SF	1	0	0.1	0.01		0	1600000	2020-07-02
JEK 748	SF	1	0	0.01	0.01		0		2020-07-02
JEK 748	SF	1	0	0.001	0.01	16	1600000		2020-07-02
JEK 748	SF	1	0	0.0001	0.01		0		2020-07-02
JEK 748	SF	1	1	1	0.01		0	3000000	2020-07-02
JEK 748	SF	1	1	0.1	0.01		0		2020-07-02
JEK 748	SF	1	1	0.01	0.01		0		2020-07-02
JEK 748	SF	1	1	0.001	0.01		0		2020-07-02
JEK 748	SF	1	1	0.0001	0.01	3	3000000		2020-07-02
JEK 748	SF	1	1	1e-05	0.01		0		2020-07-02
JEK 748	SF	1	1	1e-06	0.01		0		2020-07-02
JEK 748	SF	1	1	1e-07	0.01		0		2020-07-02
JEK 748	SF	1	2	1	0.01		0	5.85e+07	2020-07-02
JEK 748	SF	1	2	0.1	0.01		0		2020-07-02
JEK 748	SF	1	2	0.01	0.01		0		2020-07-02
JEK 748	SF	1	2	0.001	0.01		0		2020-07-02
JEK 748	SF	1	2	0.0001	0.01	27	27000000		2020-07-02
JEK 748	SF	1	2	1e-05	0.01	9	9e+07		2020-07-02
JEK 748	SF	1	2	1e-06	0.01		0		2020-07-02
JEK 748	SF	1	2	1e-07	0.01		0		2020-07-02
JEK 748	SF	1	4	1	0.01		0	1.9e+08	2020-07-02
JEK 748	SF	1	4	0.1	0.01		0		2020-07-02
JEK 748	SF	1	4	0.01	0.01		0		2020-07-02
JEK 748	SF	1	4	0.001	0.01		0		2020-07-02
JEK 748	SF	1	4	0.0001	0.01		0		2020-07-02
JEK 748	SF	1	4	1e-05	0.01	19	1.9e+08		2020-07-02
JEK 748	SF	1	4	1e-06	0.01		0		2020-07-02
JEK 748	SF	1	4	1e-07	0.01		0		2020-07-02
JEK 748	SF	1	6	1	0.01		0	360000000	2020-07-02
JEK 748	SF	1	6	0.1	0.01		0		2020-07-02
JEK 748	SF	1	6	0.01	0.01		0		2020-07-02
JEK 748	SF	1	6	0.001	0.01		0		2020-07-02
JEK 748	SF	1	6	0.0001	0.01		0		2020-07-02
JEK 748	SF	1	6	1e-05	0.01	22	2.2e+08		2020-07-02
JEK 748	SF	1	6	1e-06	0.01	5	500000000		2020-07-02
JEK 748	SF	1	6	1e-07	0.01		0		2020-07-02
JEK 748	SF	1	24	1	0.01		0	900000000	2020-07-03
JEK 748	SF	1	24	0.1	0.01		0		2020-07-03
JEK 748	SF	1	24	0.01	0.01		0		2020-07-03
JEK 748	SF	1	24	0.001	0.01		0		2020-07-03
JEK 748	SF	1	24	0.0001	0.01		0		2020-07-03
JEK 748	SF	1	24	1e-05	0.01		0		2020-07-03
JEK 748	SF	1	24	1e-06	0.01	9	900000000		2020-07-03
JEK 748	SF	1	24	1e-07	0.01		0		2020-07-03
JEK 748	SF	0.5	0	0.1	0.01		0	1700000	2020-07-02
JEK 748	SF	0.5	0	0.01	0.01		0		2020-07-02
JEK 748	SF	0.5	0	0.001	0.01	17	1700000		2020-07-02
JEK 748	SF	0.5	0	0.0001	0.01		0		2020-07-02
JEK 748	SF	0.5	1	1	0.01		0	2300000	2020-07-02
JEK 748	SF	0.5	1	0.1	0.01		0		2020-07-02
JEK 748	SF	0.5	1	0.01	0.01		0		2020-07-02
JEK 748	SF	0.5	1	0.001	0.01	23	2300000		2020-07-02
JEK 748	SF	0.5	1	0.0001	0.01		0		2020-07-02
JEK 748	SF	0.5	1	1e-05	0.01		0		2020-07-02
JEK 748	SF	0.5	1	1e-06	0.01		0		2020-07-02
JEK 748	SF	0.5	1	1e-07	0.01		0		2020-07-02
JEK 748	SF	0.5	2	1	0.01		0	2.85e+07	2020-07-02
JEK 748	SF	0.5	2	0.1	0.01		0		2020-07-02
JEK 748	SF	0.5	2	0.01	0.01		0		2020-07-02
JEK 748	SF	0.5	2	0.001	0.01		0		2020-07-02
JEK 748	SF	0.5	2	0.0001	0.01	27	27000000		2020-07-02
JEK 748	SF	0.5	2	1e-05	0.01	3	3e+07		2020-07-02
JEK 748	SF	0.5	2	1e-06	0.01		0		2020-07-02
JEK 748	SF	0.5	2	1e-07	0.01		0		2020-07-02
JEK 748	SF	0.5	4	1	0.01		0	2.2e+08	2020-07-02
JEK 748	SF	0.5	4	0.1	0.01		0		2020-07-02
JEK 748	SF	0.5	4	0.01	0.01		0		2020-07-02
JEK 748	SF	0.5	4	0.001	0.01		0		2020-07-02
JEK 748	SF	0.5	4	0.0001	0.01		0		2020-07-02
JEK 748	SF	0.5	4	1e-05	0.01	22	2.2e+08		2020-07-02
JEK 748	SF	0.5	4	1e-06	0.01		0		2020-07-02
JEK 748	SF	0.5	4	1e-07	0.01		0		2020-07-02
JEK 748	SF	0.5	6	1	0.01		0	500000000	2020-07-02
JEK 748	SF	0.5	6	0.1	0.01		0		2020-07-02
JEK 748	SF	0.5	6	0.01	0.01		0		2020-07-02
JEK 748	SF	0.5	6	0.001	0.01		0		2020-07-02
JEK 748	SF	0.5	6	0.0001	0.01		0		2020-07-02
JEK 748	SF	0.5	6	1e-05	0.01		0		2020-07-02
JEK 748	SF	0.5	6	1e-06	0.01	5	500000000		2020-07-02
JEK 748	SF	0.5	6	1e-07	0.01		0		2020-07-02
JEK 748	SF	0.5	24	1	0.01		0	2800000000	2020-07-03
JEK 748	SF	0.5	24	0.1	0.01		0		2020-07-03
JEK 748	SF	0.5	24	0.01	0.01		0		2020-07-03
JEK 748	SF	0.5	24	0.001	0.01		0		2020-07-03
JEK 748	SF	0.5	24	0.0001	0.01		0		2020-07-03
JEK 748	SF	0.5	24	1e-05	0.01		0		2020-07-03
JEK 748	SF	0.5	24	1e-06	0.01	16	1600000000		2020-07-03
JEK 748	SF	0.5	24	1e-07	0.01	4	4000000000		2020-07-03
None	None	N/A	24	1	0.01		0		2020-07-03

## Sheet: Data for Fig 2A
S1 Data. Rapid bactericidal activity against the Klebsiella pneumoniae Nevada strain, nourseothricin MIC 0.25 µM, data graphed in Fig. 2A
Strain	Antibiotic	Conc.	Time	Dilution	Plate Dilution (10 µL plated)	Colonies	CFU	Average/Final	Date Plated		Strain	Antibiotic	Conc.	Time	Average/Final
JEK 748	None	N/A	0	0.1	0.01		0	1500000	2020-07-02		JEK 748	None	N/A	0	1500000
JEK 748	None	N/A	0	0.01	0.01		0		2020-07-02		JEK 748	None	N/A	1	4900000
JEK 748	None	N/A	0	0.001	0.01	15	1500000		2020-07-02		JEK 748	None	N/A	2	4.35e+07
JEK 748	None	N/A	0	0.0001	0.01		0		2020-07-02		JEK 748	None	N/A	4	285000000
JEK 748	None	N/A	1	1	0.01		0	4900000	2020-07-02		JEK 748	None	N/A	6	900000000
JEK 748	None	N/A	1	0.1	0.01		0		2020-07-02		JEK 748	None	N/A	24	3050000000
JEK 748	None	N/A	1	0.01	0.01		0		2020-07-02		JEK 748	NAT	2	0	2300000
JEK 748	None	N/A	1	0.001	0.01	28	2800000		2020-07-02		JEK 748	NAT	2	1	4000
JEK 748	None	N/A	1	0.0001	0.01	7	7000000		2020-07-02		JEK 748	NAT	2	2	300
JEK 748	None	N/A	1	1e-05	0.01		0		2020-07-02		JEK 748	NAT	2	4	300
JEK 748	None	N/A	1	1e-06	0.01		0		2020-07-02		JEK 748	NAT	2	6	300
JEK 748	None	N/A	1	1e-07	0.01		0		2020-07-02		JEK 748	NAT	2	24	300
JEK 748	None	N/A	2	1	0.01		0	4.35e+07	2020-07-02		JEK 748	NAT	1	0	2100000
JEK 748	None	N/A	2	0.1	0.01		0		2020-07-02		JEK 748	NAT	1	1	1500000
JEK 748	None	N/A	2	0.01	0.01		0		2020-07-02		JEK 748	NAT	1	2	300
JEK 748	None	N/A	2	0.001	0.01		0		2020-07-02		JEK 748	NAT	1	4	300
JEK 748	None	N/A	2	0.0001	0.01	27	27000000		2020-07-02		JEK 748	NAT	1	6	300
JEK 748	None	N/A	2	1e-05	0.01	6	6e+07		2020-07-02		JEK 748	NAT	1	24	300
JEK 748	None	N/A	2	1e-06	0.01		0		2020-07-02		JEK 748	NAT	0.5	0	2100000
JEK 748	None	N/A	2	1e-07	0.01		0		2020-07-02		JEK 748	NAT	0.5	1	2700000
JEK 748	None	N/A	4	1	0.01		0	285000000	2020-07-02		JEK 748	NAT	0.5	2	335000
JEK 748	None	N/A	4	0.1	0.01		0		2020-07-02		JEK 748	NAT	0.5	4	600
JEK 748	None	N/A	4	0.01	0.01		0		2020-07-02		JEK 748	NAT	0.5	6	2850
JEK 748	None	N/A	4	0.001	0.01		0		2020-07-02		JEK 748	NAT	0.5	24	600000000
JEK 748	None	N/A	4	0.0001	0.01		0		2020-07-02		JEK 748	NAT	0.25	0	2400000
JEK 748	None	N/A	4	1e-05	0.01	27	2.7e+08		2020-07-02		JEK 748	NAT	0.25	1	4150000
JEK 748	None	N/A	4	1e-06	0.01	3	300000000		2020-07-02		JEK 748	NAT	0.25	2	2.55e+07
JEK 748	None	N/A	4	1e-07	0.01		0		2020-07-02		JEK 748	NAT	0.25	4	1.7e+08
JEK 748	None	N/A	6	1	0.01		0	900000000	2020-07-02		JEK 748	NAT	0.25	6	3e+08
JEK 748	None	N/A	6	0.1	0.01		0		2020-07-02		JEK 748	NAT	0.25	24	340000000
JEK 748	None	N/A	6	0.01	0.01		0		2020-07-02		JEK 748	NAT	0.125	0	2100000
JEK 748	None	N/A	6	0.001	0.01		0		2020-07-02		JEK 748	NAT	0.125	1	6000000
JEK 748	None	N/A	6	0.0001	0.01		0		2020-07-02		JEK 748	NAT	0.125	2	2.1e+08
JEK 748	None	N/A	6	1e-05	0.01		0		2020-07-02		JEK 748	NAT	0.125	4	275000000
JEK 748	None	N/A	6	1e-06	0.01	9	900000000		2020-07-02		JEK 748	NAT	0.125	6	500000000
JEK 748	None	N/A	6	1e-07	0.01		0		2020-07-02		JEK 748	NAT	0.125	24	1000000000
JEK 748	None	N/A	24	1	0.01		0	3050000000	2020-07-03
JEK 748	None	N/A	24	0.1	0.01		0		2020-07-03
JEK 748	None	N/A	24	0.01	0.01		0		2020-07-03
JEK 748	None	N/A	24	0.001	0.01		0		2020-07-03
JEK 748	None	N/A	24	0.0001	0.01		0		2020-07-03
JEK 748	None	N/A	24	1e-05	0.01		0		2020-07-03
JEK 748	None	N/A	24	1e-06	0.01	21	2100000000		2020-07-03		**3.00E+2 is the limit of detection of the assay. If no CFU were observed in indiluted 10uL aliquot, then then this limit of detection is indicated rather than zero
JEK 748	None	N/A	24	1e-07	0.01	4	4000000000		2020-07-03
JEK 748	NAT	2	0	0.1	0.01		0	2300000	2020-07-02
JEK 748	NAT	2	0	0.01	0.01		0		2020-07-02		JEK 748 = Klebsiella pneumoniae Nevada strain AR-0636
JEK 748	NAT	2	0	0.001	0.01	16	1600000		2020-07-02
JEK 748	NAT	2	0	0.0001	0.01	3	3000000		2020-07-02
JEK 748	NAT	2	1	1	0.01		0	4000	2020-07-02		CFUs/ml were determined using the drop plate method (1).
JEK 748	NAT	2	1	0.1	0.01	4	4000		2020-07-02
JEK 748	NAT	2	1	0.01	0.01		0		2020-07-02		Serial 10-fold dlutions of culture broth were prepared at indicated time points. 10 µL drops of each dilution were plated.
JEK 748	NAT	2	1	0.001	0.01		0		2020-07-02		CFU for dilutions with 3 to 30 colonies were recorded and converted to CFU/mL based on each dilution.
JEK 748	NAT	2	1	0.0001	0.01		0		2020-07-02		In cases where consecutive dilutions had between 3 and 30 CFU, the CFU/mL of the two dilutions were averaged.
JEK 748	NAT	2	1	1e-05	0.01		0		2020-07-02
JEK 748	NAT	2	1	1e-06	0.01		0		2020-07-02
JEK 748	NAT	2	1	1e-07	0.01		0		2020-07-02
JEK 748	NAT	2	2	1	0.01	3	300	300	2020-07-02	*Actually no colonies
JEK 748	NAT	2	2	0.1	0.01		0		2020-07-02				References
JEK 748	NAT	2	2	0.01	0.01		0		2020-07-02				1. Herigstad B, Hamilton M, Heersink J. 2001. How to optimize the drop plate method for enumerating bacteria. J Microbiol Methods 44:121-9.
JEK 748	NAT	2	2	0.001	0.01		0		2020-07-02
JEK 748	NAT	2	2	0.0001	0.01		0		2020-07-02
JEK 748	NAT	2	2	1e-05	0.01		0		2020-07-02
JEK 748	NAT	2	2	1e-06	0.01		0		2020-07-02
JEK 748	NAT	2	2	1e-07	0.01		0		2020-07-02
JEK 748	NAT	2	4	1	0.01	3	300	300	2020-07-02	*Actually no colonies
JEK 748	NAT	2	4	0.1	0.01		0		2020-07-02
JEK 748	NAT	2	4	0.01	0.01		0		2020-07-02
JEK 748	NAT	2	4	0.001	0.01		0		2020-07-02
JEK 748	NAT	2	4	0.0001	0.01		0		2020-07-02
JEK 748	NAT	2	4	1e-05	0.01		0		2020-07-02
JEK 748	NAT	2	4	1e-06	0.01		0		2020-07-02
JEK 748	NAT	2	4	1e-07	0.01		0		2020-07-02
JEK 748	NAT	2	6	1	0.01	3	300	300	2020-07-02	*Actually no colonies
JEK 748	NAT	2	6	0.1	0.01		0		2020-07-02
JEK 748	NAT	2	6	0.01	0.01		0		2020-07-02
JEK 748	NAT	2	6	0.001	0.01		0		2020-07-02
JEK 748	NAT	2	6	0.0001	0.01		0		2020-07-02
JEK 748	NAT	2	6	1e-05	0.01		0		2020-07-02
JEK 748	NAT	2	6	1e-06	0.01		0		2020-07-02
JEK 748	NAT	2	6	1e-07	0.01		0		2020-07-02
JEK 748	NAT	2	24	1	0.01	3	300	300	2020-07-03	*Actually no colonies
JEK 748	NAT	2	24	0.1	0.01		0		2020-07-03
JEK 748	NAT	2	24	0.01	0.01		0		2020-07-03
JEK 748	NAT	2	24	0.001	0.01		0		2020-07-03
JEK 748	NAT	2	24	0.0001	0.01		0		2020-07-03
JEK 748	NAT	2	24	1e-05	0.01		0		2020-07-03
JEK 748	NAT	2	24	1e-06	0.01		0		2020-07-03
JEK 748	NAT	2	24	1e-07	0.01		0		2020-07-03
JEK 748	NAT	1	0	0.1	0.01		0	2100000	2020-07-02
JEK 748	NAT	1	0	0.01	0.01		0		2020-07-02
JEK 748	NAT	1	0	0.001	0.01	21	2100000		2020-07-02
JEK 748	NAT	1	0	0.0001	0.01		0		2020-07-02
JEK 748	NAT	1	1	1	0.01		0	1500000	2020-07-02
JEK 748	NAT	1	1	0.1	0.01		0		2020-07-02
JEK 748	NAT	1	1	0.01	0.01		0		2020-07-02
JEK 748	NAT	1	1	0.001	0.01	15	1500000		2020-07-02
JEK 748	NAT	1	1	0.0001	0.01		0		2020-07-02
JEK 748	NAT	1	1	1e-05	0.01		0		2020-07-02
JEK 748	NAT	1	1	1e-06	0.01		0		2020-07-02
JEK 748	NAT	1	1	1e-07	0.01		0		2020-07-02
JEK 748	NAT	1	2	1	0.01	3	300	300	2020-07-02	*Actually no colonies
JEK 748	NAT	1	2	0.1	0.01		0		2020-07-02
JEK 748	NAT	1	2	0.01	0.01		0		2020-07-02
JEK 748	NAT	1	2	0.001	0.01		0		2020-07-02
JEK 748	NAT	1	2	0.0001	0.01		0		2020-07-02
JEK 748	NAT	1	2	1e-05	0.01		0		2020-07-02
JEK 748	NAT	1	2	1e-06	0.01		0		2020-07-02
JEK 748	NAT	1	2	1e-07	0.01		0		2020-07-02
JEK 748	NAT	1	4	1	0.01	3	300	300	2020-07-02	*Actually no colonies
JEK 748	NAT	1	4	0.1	0.01		0		2020-07-02
JEK 748	NAT	1	4	0.01	0.01		0		2020-07-02
JEK 748	NAT	1	4	0.001	0.01		0		2020-07-02
JEK 748	NAT	1	4	0.0001	0.01		0		2020-07-02
JEK 748	NAT	1	4	1e-05	0.01		0		2020-07-02
JEK 748	NAT	1	4	1e-06	0.01		0		2020-07-02
JEK 748	NAT	1	4	1e-07	0.01		0		2020-07-02
JEK 748	NAT	1	6	1	0.01	3	300	300	2020-07-02	*Actually no colonies
JEK 748	NAT	1	6	0.1	0.01		0		2020-07-02
JEK 748	NAT	1	6	0.01	0.01		0		2020-07-02
JEK 748	NAT	1	6	0.001	0.01		0		2020-07-02
JEK 748	NAT	1	6	0.0001	0.01		0		2020-07-02
JEK 748	NAT	1	6	1e-05	0.01		0		2020-07-02
JEK 748	NAT	1	6	1e-06	0.01		0		2020-07-02
JEK 748	NAT	1	6	1e-07	0.01		0		2020-07-02
JEK 748	NAT	1	24	1	0.01	3	300	300	2020-07-03	*Actually no colonies
JEK 748	NAT	1	24	0.1	0.01		0		2020-07-03
JEK 748	NAT	1	24	0.01	0.01		0		2020-07-03
JEK 748	NAT	1	24	0.001	0.01		0		2020-07-03
JEK 748	NAT	1	24	0.0001	0.01		0		2020-07-03
JEK 748	NAT	1	24	1e-05	0.01		0		2020-07-03
JEK 748	NAT	1	24	1e-06	0.01		0		2020-07-03
JEK 748	NAT	1	24	1e-07	0.01		0		2020-07-03
JEK 748	NAT	0.5	0	0.1	0.01		0	2100000	2020-07-02
JEK 748	NAT	0.5	0	0.01	0.01		0		2020-07-02
JEK 748	NAT	0.5	0	0.001	0.01	21	2100000		2020-07-02
JEK 748	NAT	0.5	0	0.0001	0.01		0		2020-07-02
JEK 748	NAT	0.5	1	1	0.01		0	2700000	2020-07-02
JEK 748	NAT	0.5	1	0.1	0.01		0		2020-07-02
JEK 748	NAT	0.5	1	0.01	0.01		0		2020-07-02
JEK 748	NAT	0.5	1	0.001	0.01	27	2700000		2020-07-02
JEK 748	NAT	0.5	1	0.0001	0.01		0		2020-07-02
JEK 748	NAT	0.5	1	1e-05	0.01		0		2020-07-02
JEK 748	NAT	0.5	1	1e-06	0.01		0		2020-07-02
JEK 748	NAT	0.5	1	1e-07	0.01		0		2020-07-02
JEK 748	NAT	0.5	2	1	0.01		0	335000	2020-07-02
JEK 748	NAT	0.5	2	0.1	0.01		0		2020-07-02
JEK 748	NAT	0.5	2	0.01	0.01	27	270000		2020-07-02
JEK 748	NAT	0.5	2	0.001	0.01	4	400000		2020-07-02
JEK 748	NAT	0.5	2	0.0001	0.01		0		2020-07-02
JEK 748	NAT	0.5	2	1e-05	0.01		0		2020-07-02
JEK 748	NAT	0.5	2	1e-06	0.01		0		2020-07-02
JEK 748	NAT	0.5	2	1e-07	0.01		0		2020-07-02
JEK 748	NAT	0.5	4	1	0.01	6	600	600	2020-07-02
JEK 748	NAT	0.5	4	0.1	0.01		0		2020-07-02
JEK 748	NAT	0.5	4	0.01	0.01		0		2020-07-02
JEK 748	NAT	0.5	4	0.001	0.01		0		2020-07-02
JEK 748	NAT	0.5	4	0.0001	0.01		0		2020-07-02
JEK 748	NAT	0.5	4	1e-05	0.01		0		2020-07-02
JEK 748	NAT	0.5	4	1e-06	0.01		0		2020-07-02
JEK 748	NAT	0.5	4	1e-07	0.01		0		2020-07-02
JEK 748	NAT	0.5	6	1	0.01	27	2700	2850	2020-07-02
JEK 748	NAT	0.5	6	0.1	0.01	3	3000		2020-07-02
JEK 748	NAT	0.5	6	0.01	0.01		0		2020-07-02
JEK 748	NAT	0.5	6	0.001	0.01		0		2020-07-02
JEK 748	NAT	0.5	6	0.0001	0.01		0		2020-07-02
JEK 748	NAT	0.5	6	1e-05	0.01		0		2020-07-02
JEK 748	NAT	0.5	6	1e-06	0.01		0		2020-07-02
JEK 748	NAT	0.5	6	1e-07	0.01		0		2020-07-02
JEK 748	NAT	0.5	24	1	0.01		0	600000000	2020-07-03
JEK 748	NAT	0.5	24	0.1	0.01		0		2020-07-03
JEK 748	NAT	0.5	24	0.01	0.01		0		2020-07-03
JEK 748	NAT	0.5	24	0.001	0.01		0		2020-07-03
JEK 748	NAT	0.5	24	0.0001	0.01		0		2020-07-03
JEK 748	NAT	0.5	24	1e-05	0.01		0		2020-07-03
JEK 748	NAT	0.5	24	1e-06	0.01	6	600000000		2020-07-03
JEK 748	NAT	0.5	24	1e-07	0.01		0		2020-07-03
JEK 748	NAT	0.25	0	0.1	0.01		0	2400000	2020-07-02
JEK 748	NAT	0.25	0	0.01	0.01		0		2020-07-02
JEK 748	NAT	0.25	0	0.001	0.01	18	1800000		2020-07-02
JEK 748	NAT	0.25	0	0.0001	0.01	3	3000000		2020-07-02
JEK 748	NAT	0.25	1	1	0.01		0	4150000	2020-07-02
JEK 748	NAT	0.25	1	0.1	0.01		0		2020-07-02
JEK 748	NAT	0.25	1	0.01	0.01		0		2020-07-02
JEK 748	NAT	0.25	1	0.001	0.01	23	2300000		2020-07-02
JEK 748	NAT	0.25	1	0.0001	0.01	6	6000000		2020-07-02
JEK 748	NAT	0.25	1	1e-05	0.01		0		2020-07-02
JEK 748	NAT	0.25	1	1e-06	0.01		0		2020-07-02
JEK 748	NAT	0.25	1	1e-07	0.01		0		2020-07-02
JEK 748	NAT	0.25	2	1	0.01		0	2.55e+07	2020-07-02
JEK 748	NAT	0.25	2	0.1	0.01		0		2020-07-02
JEK 748	NAT	0.25	2	0.01	0.01		0		2020-07-02
JEK 748	NAT	0.25	2	0.001	0.01		0		2020-07-02
JEK 748	NAT	0.25	2	0.0001	0.01	21	21000000		2020-07-02
JEK 748	NAT	0.25	2	1e-05	0.01	3	3e+07		2020-07-02
JEK 748	NAT	0.25	2	1e-06	0.01		0		2020-07-02
JEK 748	NAT	0.25	2	1e-07	0.01		0		2020-07-02
JEK 748	NAT	0.25	4	1	0.01		0	1.7e+08	2020-07-02
JEK 748	NAT	0.25	4	0.1	0.01		0		2020-07-02
JEK 748	NAT	0.25	4	0.01	0.01		0		2020-07-02
JEK 748	NAT	0.25	4	0.001	0.01		0		2020-07-02
JEK 748	NAT	0.25	4	0.0001	0.01		0		2020-07-02
JEK 748	NAT	0.25	4	1e-05	0.01	17	1.7e+08		2020-07-02
JEK 748	NAT	0.25	4	1e-06	0.01		0		2020-07-02
JEK 748	NAT	0.25	4	1e-07	0.01		0		2020-07-02
JEK 748	NAT	0.25	6	1	0.01		0	3e+08	2020-07-02
JEK 748	NAT	0.25	6	0.1	0.01		0		2020-07-02
JEK 748	NAT	0.25	6	0.01	0.01		0		2020-07-02
JEK 748	NAT	0.25	6	0.001	0.01		0		2020-07-02
JEK 748	NAT	0.25	6	0.0001	0.01		0		2020-07-02
JEK 748	NAT	0.25	6	1e-05	0.01	30	3e+08		2020-07-02
JEK 748	NAT	0.25	6	1e-06	0.01		0		2020-07-02
JEK 748	NAT	0.25	6	1e-07	0.01		0		2020-07-02
JEK 748	NAT	0.25	24	1	0.01		0	340000000	2020-07-03
JEK 748	NAT	0.25	24	0.1	0.01		0		2020-07-03
JEK 748	NAT	0.25	24	0.01	0.01		0		2020-07-03
JEK 748	NAT	0.25	24	0.001	0.01		0		2020-07-03
JEK 748	NAT	0.25	24	0.0001	0.01		0		2020-07-03
JEK 748	NAT	0.25	24	1e-05	0.01	28	2.8e+08		2020-07-03
JEK 748	NAT	0.25	24	1e-06	0.01	4	400000000		2020-07-03
JEK 748	NAT	0.25	24	1e-07	0.01		0		2020-07-03
JEK 748	NAT	0.125	0	0.1	0.01		0	2100000	2020-07-02
JEK 748	NAT	0.125	0	0.01	0.01		0		2020-07-02
JEK 748	NAT	0.125	0	0.001	0.01	21	2100000		2020-07-02
JEK 748	NAT	0.125	0	0.0001	0.01		0		2020-07-02
JEK 748	NAT	0.125	1	1	0.01		0	6000000	2020-07-02
JEK 748	NAT	0.125	1	0.1	0.01		0		2020-07-02
JEK 748	NAT	0.125	1	0.01	0.01		0		2020-07-02
JEK 748	NAT	0.125	1	0.001	0.01		0		2020-07-02
JEK 748	NAT	0.125	1	0.0001	0.01	6	6000000		2020-07-02
JEK 748	NAT	0.125	1	1e-05	0.01		0		2020-07-02
JEK 748	NAT	0.125	1	1e-06	0.01		0		2020-07-02
JEK 748	NAT	0.125	1	1e-07	0.01		0		2020-07-02
JEK 748	NAT	0.125	2	1	0.01		0	2.1e+08	2020-07-02
JEK 748	NAT	0.125	2	0.1	0.01		0		2020-07-02
JEK 748	NAT	0.125	2	0.01	0.01		0		2020-07-02
JEK 748	NAT	0.125	2	0.001	0.01		0		2020-07-02
JEK 748	NAT	0.125	2	0.0001	0.01		0		2020-07-02
JEK 748	NAT	0.125	2	1e-05	0.01	21	2.1e+08		2020-07-02
JEK 748	NAT	0.125	2	1e-06	0.01		0		2020-07-02
JEK 748	NAT	0.125	2	1e-07	0.01		0		2020-07-02
JEK 748	NAT	0.125	4	1	0.01		0	275000000	2020-07-02
JEK 748	NAT	0.125	4	0.1	0.01		0		2020-07-02
JEK 748	NAT	0.125	4	0.01	0.01		0		2020-07-02
JEK 748	NAT	0.125	4	0.001	0.01		0		2020-07-02
JEK 748	NAT	0.125	4	0.0001	0.01		0		2020-07-02
JEK 748	NAT	0.125	4	1e-05	0.01	25	2.5e+08		2020-07-02
JEK 748	NAT	0.125	4	1e-06	0.01	3	300000000		2020-07-02
JEK 748	NAT	0.125	4	1e-07	0.01		0		2020-07-02
JEK 748	NAT	0.125	6	1	0.01		0	500000000	2020-07-02
JEK 748	NAT	0.125	6	0.1	0.01		0		2020-07-02
JEK 748	NAT	0.125	6	0.01	0.01		0		2020-07-02
JEK 748	NAT	0.125	6	0.001	0.01		0		2020-07-02
JEK 748	NAT	0.125	6	0.0001	0.01		0		2020-07-02
JEK 748	NAT	0.125	6	1e-05	0.01		0		2020-07-02
JEK 748	NAT	0.125	6	1e-06	0.01	5	500000000		2020-07-02
JEK 748	NAT	0.125	6	1e-07	0.01		0		2020-07-02
JEK 748	NAT	0.125	24	1	0.01		0	1000000000	2020-07-03
JEK 748	NAT	0.125	24	0.1	0.01		0		2020-07-03
JEK 748	NAT	0.125	24	0.01	0.01		0		2020-07-03
JEK 748	NAT	0.125	24	0.001	0.01		0		2020-07-03
JEK 748	NAT	0.125	24	0.0001	0.01		0		2020-07-03
JEK 748	NAT	0.125	24	1e-05	0.01		0		2020-07-03
JEK 748	NAT	0.125	24	1e-06	0.01	10	1000000000		2020-07-03
JEK 748	NAT	0.125	24	1e-07	0.01		0		2020-07-03
None	None	N/A	24	1	0.01		0		2020-07-03
