# Supplementary material for: Streptothricin F is a bactericidal antibiotic effective against highly drug-resistant gram-negative bacteria that interacts with the 30S subunit of the 70S ribosome
Source: PLoS Biol. 2023 May 16;21(5):e3002091. doi: 10.1371/journal.pbio.3002091 (PMC10187937; doi:10.1371/journal.pbio.3002091)
Supplement: S2 Data — Contains underlying data for S4 Fig. (XLSX) [file pbio.3002091.s032.xlsx]

## Sheet: Sheet1
S2 Data.Rapid bactericidal activity of nourseothricin against the carbapenem-resistant Acinetobacter baumannii isolate, MSRN1450, graphed in Fig. S4.
Strain	Antibiotic	Conc.	Time	Dilution	Plate Dilution	Colonies	CFU	Average/Final	Date Plated		Strain	Antibiotic	Conc.	Time	Average/Final
JEK 369	NOU	0	0	0.1	0.01		0	1500000	2000-01-01		JEK 369	NOU	0	0	1500000
JEK 369	NOU	0	0	0.01	0.01		0		2000-01-01		JEK 369	NOU	0	1	3300000
JEK 369	NOU	0	0	0.001	0.01	15	1500000		2000-01-01		JEK 369	NOU	0	2	2.15e+07
JEK 369	NOU	0	0	0.0001	0.01		0		2000-01-01		JEK 369	NOU	0	4	1.1e+08
JEK 369	NOU	0	1	1	0.01		0	3300000	2000-01-01		JEK 369	NOU	0	6	2.6e+08
JEK 369	NOU	0	1	0.1	0.01		0		2000-01-01		JEK 369	NOU	0	24	2200000000
JEK 369	NOU	0	1	0.01	0.01		0		2000-01-01		JEK 369	NOU	8	0	1600000
JEK 369	NOU	0	1	0.001	0.01	26	2600000		2000-01-01		JEK 369	NOU	8	1	170000
JEK 369	NOU	0	1	0.0001	0.01	4	4000000		2000-01-01		JEK 369	NOU	8	2	300	**
JEK 369	NOU	0	1	1e-05	0.01		0		2000-01-01		JEK 369	NOU	8	4	300	**
JEK 369	NOU	0	1	1e-06	0.01		0		2000-01-01		JEK 369	NOU	8	6	300	**
JEK 369	NOU	0	1	1e-07	0.01		0		2000-01-01		JEK 369	NOU	8	24	300	**
JEK 369	NOU	0	2	1	0.01		0	2.15e+07	2000-01-01		JEK 369	NOU	2	0	2100000
JEK 369	NOU	0	2	0.1	0.01		0		2000-01-01		JEK 369	NOU	2	1	6000000
JEK 369	NOU	0	2	0.01	0.01		0		2000-01-01		JEK 369	NOU	2	2	365000
JEK 369	NOU	0	2	0.001	0.01		0		2000-01-01		JEK 369	NOU	2	4	16000
JEK 369	NOU	0	2	0.0001	0.01	13	13000000		2000-01-01		JEK 369	NOU	2	6	130000
JEK 369	NOU	0	2	1e-05	0.01	3	3e+07		2000-01-01		JEK 369	NOU	2	24	1000000000
JEK 369	NOU	0	2	1e-06	0.01		0		2000-01-01		JEK 369	NOU	4	0	2200000
JEK 369	NOU	0	2	1e-07	0.01		0		2000-01-01		JEK 369	NOU	4	1	1800000
JEK 369	NOU	0	4	1	0.01		0	1.1e+08	2000-01-01		JEK 369	NOU	4	2	1000
JEK 369	NOU	0	4	0.1	0.01		0		2000-01-01		JEK 369	NOU	4	4	1100
JEK 369	NOU	0	4	0.01	0.01		0		2000-01-01		JEK 369	NOU	4	6	1400
JEK 369	NOU	0	4	0.001	0.01		0		2000-01-01		JEK 369	NOU	4	24	2.4e+08
JEK 369	NOU	0	4	0.0001	0.01		0		2000-01-01		JEK 369	NOU	1	0	2100000
JEK 369	NOU	0	4	1e-05	0.01	11	1.1e+08		2000-01-01		JEK 369	NOU	1	1	5350000
JEK 369	NOU	0	4	1e-06	0.01		0		2000-01-01		JEK 369	NOU	1	2	1200000
JEK 369	NOU	0	4	1e-07	0.01		0		2000-01-01		JEK 369	NOU	1	4	535000
JEK 369	NOU	0	6	1	0.01		0	2.6e+08	2000-01-01		JEK 369	NOU	1	6	600000
JEK 369	NOU	0	6	0.1	0.01		0		2000-01-01		JEK 369	NOU	1	24	2.7e+08
JEK 369	NOU	0	6	0.01	0.01		0		2000-01-01
JEK 369	NOU	0	6	0.001	0.01		0		2000-01-01
JEK 369	NOU	0	6	0.0001	0.01		0		2000-01-01
JEK 369	NOU	0	6	1e-05	0.01	26	2.6e+08		2000-01-01
JEK 369	NOU	0	6	1e-06	0.01		0		2000-01-01
JEK 369	NOU	0	6	1e-07	0.01		0		2000-01-01		NOU-= nourseothricin.
JEK 369	NOU	0	24	1	0.01		0	2200000000	2000-01-02
JEK 369	NOU	0	24	0.1	0.01		0		2000-01-02		**3.00E+2 is the limit of detection of the assay. If no CFU were observed in indiluted 10uL aliquot, then then this limit of detection is indicated rather than zero
JEK 369	NOU	0	24	0.01	0.01		0		2000-01-02
JEK 369	NOU	0	24	0.001	0.01		0		2000-01-02
JEK 369	NOU	0	24	0.0001	0.01		0		2000-01-02		JEK 369 = Acinetobacter baumannii isolate, MSRN1450
JEK 369	NOU	0	24	1e-05	0.01		0		2000-01-02
JEK 369	NOU	0	24	1e-06	0.01	22	2200000000		2000-01-02		CFUs/ml were determined using the drop plate method (1).
JEK 369	NOU	0	24	1e-07	0.01		0		2000-01-02
JEK 369	NOU	8	0	0.1	0.01		0	1600000	2000-01-01		Serial 10-fold dlutions of culture broth were prepared at indicated time points. 10 µL drops of each dilution were plated.
JEK 369	NOU	8	0	0.01	0.01		0		2000-01-01		CFU for dilutions with 3 to 30 colonies were recorded and converted to CFU/mL based on each dilution.
JEK 369	NOU	8	0	0.001	0.01	16	1600000		2000-01-01		In cases where consecutive dilutions had between 3 and 30 CFU, the CFU/mL of the two dilutions were averaged.
JEK 369	NOU	8	0	0.0001	0.01		0		2000-01-01
JEK 369	NOU	8	1	1	0.01		0	170000	2000-01-01
JEK 369	NOU	8	1	0.1	0.01		0		2000-01-01		Reference
JEK 369	NOU	8	1	0.01	0.01	17	170000		2000-01-01		1. Herigstad B, Hamilton M, Heersink J. 2001. How to optimize the drop plate method for enumerating bacteria. J Microbiol Methods 44:121-9.
JEK 369	NOU	8	1	0.001	0.01		0		2000-01-01
JEK 369	NOU	8	1	0.0001	0.01		0		2000-01-01
JEK 369	NOU	8	1	1e-05	0.01		0		2000-01-01
JEK 369	NOU	8	1	1e-06	0.01		0		2000-01-01
JEK 369	NOU	8	1	1e-07	0.01		0		2000-01-01
JEK 369	NOU	8	2	1	0.01		0	#DIV/0!	2000-01-01
JEK 369	NOU	8	2	0.1	0.01		0		2000-01-01
JEK 369	NOU	8	2	0.01	0.01		0		2000-01-01
JEK 369	NOU	8	2	0.001	0.01		0		2000-01-01
JEK 369	NOU	8	2	0.0001	0.01		0		2000-01-01
JEK 369	NOU	8	2	1e-05	0.01		0		2000-01-01
JEK 369	NOU	8	2	1e-06	0.01		0		2000-01-01
JEK 369	NOU	8	2	1e-07	0.01		0		2000-01-01
JEK 369	NOU	8	4	1	0.01		0	#DIV/0!	2000-01-01
JEK 369	NOU	8	4	0.1	0.01		0		2000-01-01
JEK 369	NOU	8	4	0.01	0.01		0		2000-01-01
JEK 369	NOU	8	4	0.001	0.01		0		2000-01-01
JEK 369	NOU	8	4	0.0001	0.01		0		2000-01-01
JEK 369	NOU	8	4	1e-05	0.01		0		2000-01-01
JEK 369	NOU	8	4	1e-06	0.01		0		2000-01-01
JEK 369	NOU	8	4	1e-07	0.01		0		2000-01-01
JEK 369	NOU	8	6	1	0.01		0	#DIV/0!	2000-01-01
JEK 369	NOU	8	6	0.1	0.01		0		2000-01-01
JEK 369	NOU	8	6	0.01	0.01		0		2000-01-01
JEK 369	NOU	8	6	0.001	0.01		0		2000-01-01
JEK 369	NOU	8	6	0.0001	0.01		0		2000-01-01
JEK 369	NOU	8	6	1e-05	0.01		0		2000-01-01
JEK 369	NOU	8	6	1e-06	0.01		0		2000-01-01
JEK 369	NOU	8	6	1e-07	0.01		0		2000-01-01
JEK 369	NOU	8	24	1	0.01		0	#DIV/0!	2000-01-02
JEK 369	NOU	8	24	0.1	0.01		0		2000-01-02
JEK 369	NOU	8	24	0.01	0.01		0		2000-01-02
JEK 369	NOU	8	24	0.001	0.01		0		2000-01-02
JEK 369	NOU	8	24	0.0001	0.01		0		2000-01-02
JEK 369	NOU	8	24	1e-05	0.01		0		2000-01-02
JEK 369	NOU	8	24	1e-06	0.01		0		2000-01-02
JEK 369	NOU	8	24	1e-07	0.01		0		2000-01-02
JEK 369	NOU	2	0	0.1	0.01		0	2100000	2000-01-01
JEK 369	NOU	2	0	0.01	0.01		0		2000-01-01
JEK 369	NOU	2	0	0.001	0.01	21	2100000		2000-01-01
JEK 369	NOU	2	0	0.0001	0.01		0		2000-01-01
JEK 369	NOU	2	1	1	0.01		0	6000000	2000-01-01
JEK 369	NOU	2	1	0.1	0.01		0		2000-01-01
JEK 369	NOU	2	1	0.01	0.01		0		2000-01-01
JEK 369	NOU	2	1	0.001	0.01		0		2000-01-01
JEK 369	NOU	2	1	0.0001	0.01	6	6000000		2000-01-01
JEK 369	NOU	2	1	1e-05	0.01		0		2000-01-01
JEK 369	NOU	2	1	1e-06	0.01		0		2000-01-01
JEK 369	NOU	2	1	1e-07	0.01		0		2000-01-01
JEK 369	NOU	2	2	1	0.01		0	365000	2000-01-01
JEK 369	NOU	2	2	0.1	0.01		0		2000-01-01
JEK 369	NOU	2	2	0.01	0.01	23	230000		2000-01-01
JEK 369	NOU	2	2	0.001	0.01	5	500000		2000-01-01
JEK 369	NOU	2	2	0.0001	0.01		0		2000-01-01
JEK 369	NOU	2	2	1e-05	0.01		0		2000-01-01
JEK 369	NOU	2	2	1e-06	0.01		0		2000-01-01
JEK 369	NOU	2	2	1e-07	0.01		0		2000-01-01
JEK 369	NOU	2	4	1	0.01		0	16000	2000-01-01
JEK 369	NOU	2	4	0.1	0.01	16	16000		2000-01-01
JEK 369	NOU	2	4	0.01	0.01		0		2000-01-01
JEK 369	NOU	2	4	0.001	0.01		0		2000-01-01
JEK 369	NOU	2	4	0.0001	0.01		0		2000-01-01
JEK 369	NOU	2	4	1e-05	0.01		0		2000-01-01
JEK 369	NOU	2	4	1e-06	0.01		0		2000-01-01
JEK 369	NOU	2	4	1e-07	0.01		0		2000-01-01
JEK 369	NOU	2	6	1	0.01		0	130000	2000-01-01
JEK 369	NOU	2	6	0.1	0.01		0		2000-01-01
JEK 369	NOU	2	6	0.01	0.01	13	130000		2000-01-01
JEK 369	NOU	2	6	0.001	0.01		0		2000-01-01
JEK 369	NOU	2	6	0.0001	0.01		0		2000-01-01
JEK 369	NOU	2	6	1e-05	0.01		0		2000-01-01
JEK 369	NOU	2	6	1e-06	0.01		0		2000-01-01
JEK 369	NOU	2	6	1e-07	0.01		0		2000-01-01
JEK 369	NOU	2	24	1	0.01		0	1000000000	2000-01-02
JEK 369	NOU	2	24	0.1	0.01		0		2000-01-02
JEK 369	NOU	2	24	0.01	0.01		0		2000-01-02
JEK 369	NOU	2	24	0.001	0.01		0		2000-01-02
JEK 369	NOU	2	24	0.0001	0.01		0		2000-01-02
JEK 369	NOU	2	24	1e-05	0.01		0		2000-01-02
JEK 369	NOU	2	24	1e-06	0.01	10	1000000000		2000-01-02
JEK 369	NOU	2	24	1e-07	0.01		0		2000-01-02
JEK 369	NOU	4	0	0.1	0.01		0	2200000	2000-01-01
JEK 369	NOU	4	0	0.01	0.01		0		2000-01-01
JEK 369	NOU	4	0	0.001	0.01	22	2200000		2000-01-01
JEK 369	NOU	4	0	0.0001	0.01		0		2000-01-01
JEK 369	NOU	4	1	1	0.01		0	1800000	2000-01-01
JEK 369	NOU	4	1	0.1	0.01		0		2000-01-01
JEK 369	NOU	4	1	0.01	0.01		0		2000-01-01
JEK 369	NOU	4	1	0.001	0.01	18	1800000		2000-01-01
JEK 369	NOU	4	1	0.0001	0.01		0		2000-01-01
JEK 369	NOU	4	1	1e-05	0.01		0		2000-01-01
JEK 369	NOU	4	1	1e-06	0.01		0		2000-01-01
JEK 369	NOU	4	1	1e-07	0.01		0		2000-01-01
JEK 369	NOU	4	2	1	0.01	10	1000	1000	2000-01-01
JEK 369	NOU	4	2	0.1	0.01		0		2000-01-01
JEK 369	NOU	4	2	0.01	0.01		0		2000-01-01
JEK 369	NOU	4	2	0.001	0.01		0		2000-01-01
JEK 369	NOU	4	2	0.0001	0.01		0		2000-01-01
JEK 369	NOU	4	2	1e-05	0.01		0		2000-01-01
JEK 369	NOU	4	2	1e-06	0.01		0		2000-01-01
JEK 369	NOU	4	2	1e-07	0.01		0		2000-01-01
JEK 369	NOU	4	4	1	0.01	11	1100	1100	2000-01-01
JEK 369	NOU	4	4	0.1	0.01		0		2000-01-01
JEK 369	NOU	4	4	0.01	0.01		0		2000-01-01
JEK 369	NOU	4	4	0.001	0.01		0		2000-01-01
JEK 369	NOU	4	4	0.0001	0.01		0		2000-01-01
JEK 369	NOU	4	4	1e-05	0.01		0		2000-01-01
JEK 369	NOU	4	4	1e-06	0.01		0		2000-01-01
JEK 369	NOU	4	4	1e-07	0.01		0		2000-01-01
JEK 369	NOU	4	6	1	0.01	14	1400	1400	2000-01-01
JEK 369	NOU	4	6	0.1	0.01		0		2000-01-01
JEK 369	NOU	4	6	0.01	0.01		0		2000-01-01
JEK 369	NOU	4	6	0.001	0.01		0		2000-01-01
JEK 369	NOU	4	6	0.0001	0.01		0		2000-01-01
JEK 369	NOU	4	6	1e-05	0.01		0		2000-01-01
JEK 369	NOU	4	6	1e-06	0.01		0		2000-01-01
JEK 369	NOU	4	6	1e-07	0.01		0		2000-01-01
JEK 369	NOU	4	24	1	0.01		0	2.4e+08	2000-01-02
JEK 369	NOU	4	24	0.1	0.01		0		2000-01-02
JEK 369	NOU	4	24	0.01	0.01		0		2000-01-02
JEK 369	NOU	4	24	0.001	0.01		0		2000-01-02
JEK 369	NOU	4	24	0.0001	0.01		0		2000-01-02
JEK 369	NOU	4	24	1e-05	0.01	24	2.4e+08		2000-01-02
JEK 369	NOU	4	24	1e-06	0.01		0		2000-01-02
JEK 369	NOU	4	24	1e-07	0.01		0		2000-01-02
JEK 369	NOU	1	0	0.1	0.01		0	2100000	2000-01-01
JEK 369	NOU	1	0	0.01	0.01		0		2000-01-01
JEK 369	NOU	1	0	0.001	0.01	21	2100000		2000-01-01
JEK 369	NOU	1	0	0.0001	0.01		0		2000-01-01
JEK 369	NOU	1	1	1	0.01		0	5350000	2000-01-01
JEK 369	NOU	1	1	0.1	0.01		0		2000-01-01
JEK 369	NOU	1	1	0.01	0.01		0		2000-01-01
JEK 369	NOU	1	1	0.001	0.01	27	2700000		2000-01-01
JEK 369	NOU	1	1	0.0001	0.01	8	8000000		2000-01-01
JEK 369	NOU	1	1	1e-05	0.01		0		2000-01-01
JEK 369	NOU	1	1	1e-06	0.01		0		2000-01-01
JEK 369	NOU	1	1	1e-07	0.01		0		2000-01-01
JEK 369	NOU	1	2	1	0.01		0	1200000	2000-01-01
JEK 369	NOU	1	2	0.1	0.01		0		2000-01-01
JEK 369	NOU	1	2	0.01	0.01		0		2000-01-01
JEK 369	NOU	1	2	0.001	0.01	12	1200000		2000-01-01
JEK 369	NOU	1	2	0.0001	0.01		0		2000-01-01
JEK 369	NOU	1	2	1e-05	0.01		0		2000-01-01
JEK 369	NOU	1	2	1e-06	0.01		0		2000-01-01
JEK 369	NOU	1	2	1e-07	0.01		0		2000-01-01
JEK 369	NOU	1	4	1	0.01		0	535000	2000-01-01
JEK 369	NOU	1	4	0.1	0.01		0		2000-01-01
JEK 369	NOU	1	4	0.01	0.01	27	270000		2000-01-01
JEK 369	NOU	1	4	0.001	0.01	8	800000		2000-01-01
JEK 369	NOU	1	4	0.0001	0.01		0		2000-01-01
JEK 369	NOU	1	4	1e-05	0.01		0		2000-01-01
JEK 369	NOU	1	4	1e-06	0.01		0		2000-01-01
JEK 369	NOU	1	4	1e-07	0.01		0		2000-01-01
JEK 369	NOU	1	6	1	0.01		#REF!	600000	2000-01-01
JEK 369	NOU	1	6	0.1	0.01		0		2000-01-01
JEK 369	NOU	1	6	0.01	0.01		0		2000-01-01
JEK 369	NOU	1	6	0.001	0.01	6	600000		2000-01-01
JEK 369	NOU	1	6	0.0001	0.01		0		2000-01-01
JEK 369	NOU	1	6	1e-05	0.01		0		2000-01-01
JEK 369	NOU	1	6	1e-06	0.01		0		2000-01-01
JEK 369	NOU	1	6	1e-07	0.01		0		2000-01-01
JEK 369	NOU	1	24	1	0.01		0	2.7e+08	2000-01-02
JEK 369	NOU	1	24	0.1	0.01		0		2000-01-02
JEK 369	NOU	1	24	0.01	0.01		0		2000-01-02
JEK 369	NOU	1	24	0.001	0.01		0		2000-01-02
JEK 369	NOU	1	24	0.0001	0.01		0		2000-01-02
JEK 369	NOU	1	24	1e-05	0.01	27	2.7e+08		2000-01-02
JEK 369	NOU	1	24	1e-06	0.01		0		2000-01-02
JEK 369	NOU	1	24	1e-07	0.01		0		2000-01-02
