# Supplementary material for: Streptothricin F is a bactericidal antibiotic effective against highly drug-resistant gram-negative bacteria that interacts with the 30S subunit of the 70S ribosome
Source: PLoS Biol. 2023 May 16;21(5):e3002091. doi: 10.1371/journal.pbio.3002091 (PMC10187937; doi:10.1371/journal.pbio.3002091)
Supplement: S3 Data — Contains underlying data for Fig 3. (XLSX) [file pbio.3002091.s033.xlsx]

## Sheet: Sheet1
S3 Data. Inhibition of prokaryotic and eukaryotic translation, data graphed in Figure 3.
Prokaryotic In Vitro Translation Assays
Antibiotics (nM)	NTC			S-D			S-F			TET			APR
0	82127	83735	93564	93843	96941	96894	92076	93895	93741	84136	87637	87463	89308	97108	96750
2.9	82167	83824	83744	82288	84159	84013	82031	83622	83502	83060	85461	85388	88002	94950	94720
6.1	84562	88417	88161	83800	86865	86844	83738	86878	86752	72759	74934	74861	83705	95208	94747
11.9	82162	83797	83741	74105	77442	77130	83272	86071	85917	85460	90100	89807	87112	92837	92715
24	82426	84334	84230	56198	61108	60704	72282	74091	74082	77425	77425	77427	84281	96604	75788
48	61985	63390	53339	22932	45429	25296	85532	90085	89901	75339	79918	79606	54849	58968	38843
103	44334	37568	37407	13971	27188	17048	71021	71834	71818	70482	70481	70483	38081	25079	24853
206	22012	13494	13453	5563	9738	6673	73747	76901	76649	73911	77118	76906	11804	8307	13308
398	11962	8471	5367	1871	2630	816	62227	54060	63861	70594	64017	63974	2650	4866	885
796	2208	2347	2344	216	397	68	45803	37288	47208	62285	54111	54049	68	141	126
1604	320	347	342	62	107	103	12300	14226	24173	52080	43884	53867	31	54	48
3202	65	76	69	39	45	46	4851	3547	10515	32277	33806	32644	53	52	55
6407	62	59	68	44	55	44	1311	1563	456	23631	14123	18114	46	51	60
12796	86	92	87	52	59	52	99	180	190	13961	8116	13119	40	47	45
25598	52	56	61	60	61	62	88	99	105	8315	5730	9704	45	52	60
52789	44	43	52	55	61	66	59	73	63	4129	2360	4152	51	58	48
values are individual luminesence measurements
Eukaryotic In vitro Translation Assays
Antibiotics (nM)	NTC			S-D			S-F			TET			APR
0	487161	436027	458633	467405	497263	525290	513621	509601	550066	540303	482824	504795	504421	464900	482673
100	469467	420190	430197	461474	490953	537094	622985	618109	640476	544625	486686	508455	479306	441758	452547
200	528486	443015	458829	465254	494975	551720	585320	480739	520247	540674	465478	503603	476503	433587	459638
400	470333	400965	403297	481745	412529	423661	558270	453901	476780	448644	433258	460908	484300	446355	462687
800	465172	356346	368489	358288	314788	389765	569755	462587	497944	484197	432687	498541	461826	425687	452253
1600	338592	283052	291367	202025	264930	362461	465529	461885	479899	550269	461732	479824	211701	295114	303844
3200	261949	184454	192600	121873	129658	313033	429744	426831	470843	515285	460467	485542	225693	208010	289728
6400	136360	122047	125547	82472	67740	173308	452636	449093	393049	482371	431055	463340	168714	155495	165779
12800	57633	41583	56729	35087	37328	45345	320628	388901	432922	499555	446411	525861	81640	75236	92917
25600	21174	12853	19747	17760	12894	24173	211213	293268	404808	401222	388568	425959	54514	50242	71478
50000	8233	5368	6711	4690	3896	8191	96007	255548	281508	440618	393744	487516	27571	25414	35147
100000	11	12	35	62	35	95	54523	174096	182856	494817	422578	446812	9453	6325	14653
200000	5	5	1	8	8	54	14077	52277	62171	453598	405812	440386	199	168	329
400000	3	5	7	8	8	14	2587	39114	16471	426269	380921	464474	131	121	224
800000	0	4	4	2	3	2	558	533	1114	341710	305358	325748	3	-3	-4
1200000	6	5	8	8	8	12	3	2	3	245624	264578	284436	7	0	1
NTC = nourseothricin
S-D = streptothricin D
S-F = streptothricin F
TET = tetracycline
APR = apramycin
values are luminesence measurements
plotted values are the means and standard deviations of replcates shown
