# Supplementary material for: Streptothricin F is a bactericidal antibiotic effective against highly drug-resistant gram-negative bacteria that interacts with the 30S subunit of the 70S ribosome
Source: PLoS Biol. 2023 May 16;21(5):e3002091. doi: 10.1371/journal.pbio.3002091 (PMC10187937; doi:10.1371/journal.pbio.3002091)
Supplement: S4 Data — Contains underlying data for Fig 4. (XLSX) [file pbio.3002091.s034.xlsx]

## Sheet: J774A.1 cytotoxicity
S4 Data. Cytotoxicity for J774A.1 cells based on SYTOX-Green fluorescence assay, data for days 2 and 5 are plotted in Fig. 4
Day 1
Concentration (uM)	NTC				S-D				S-F
64	45685	45846	48126	49547	47577	48726	46534	48662	28090	29563	27935	29946
32	38083	39621	38182	40941	40398	41650	39029	39062	26772	27980	27032	28848
16	31793	32344	31870	33004	32630	34692	31103	32692	26218	27402	25284	27128
8	30015	30457	29952	31395	30078	31056	29447	31569	26469	27170	27117	26491
4	29261	29642	29548	30438	29906	29666	29137	29839	27172	28243	27057	28305
2	29296	29212	29773	28547	28605	30490	28335	29131	26920	27767	27880	28248
1	28740	29448	28781	29454	28870	30125	28861	29812	28549	28392	28282	29629
0.5	25310	26447	26375	26618	25004	26439	25953	26379	25175	27771	26941	27240
0.25	26275	27997	26527	27203	26152	27617	26834	27512	25769	28524	26538	28179
0.125	26618	26874	26428	27173	26669	26770	27146	26787	27101	28163	26788	28070
0.0625	26960	27708	26520	26968	26482	27652	27180	27737	26926	27634	27360	28393
0.03125	26150	27427	26987	27466	26866	27624	26636	27996	26165	27921	26572	26748
0.015625	27371	27539	26857	28287	26974	27823	27477	28176	27893	27866	27791	27762
0	27972	28372	26962	28333	27510	28990	27541	28325	28292	28794	27510	29017
Day 2
Concentration (uM)	NTC				S-D				S-F
64	62014	62219	63118	62896	63001	62831	61718	62567	24455	26134	24661	27360
32	50491	53220	52031	55328	55566	56583	54239	54050	20192	20600	20042	22377
16	37085	37674	37697	39970	40686	42827	39378	41387	18597	18840	17857	19370
8	26785	27049	27231	27783	29429	30381	28722	30753	18533	18539	18851	19407
4	22099	21932	22163	22367	23409	23161	22484	22672	18265	19195	18569	19273
2	20495	20276	20746	20194	20109	21766	20545	20827	18647	18698	19127	19261
1	20035	20650	20101	20401	20210	20697	19970	20815	19518	19505	19306	20105
0.5	17337	18423	17737	17777	17449	17666	17928	17629	17540	17944	18136	18054
0.25	18061	18559	17874	17808	17720	18210	18065	18368	18064	18917	18162	18937
0.125	17911	17878	18317	18324	18215	17869	18282	18014	18166	18702	18355	18465
0.0625	18066	19060	17843	18092	17888	18587	18389	18328	18302	18306	18477	19369
0.03125	17360	18129	17959	18081	18041	18348	17847	18651	17473	18305	17900	18042
0.015625	18051	18430	18201	18794	18125	18788	18575	18423	19193	18482	19063	18607
0	19288	19000	18079	18727	18282	19399	18878	18776	18783	19099	18557	19947
Day 3
Concentration (uM)	NTC				S-D				S-F
64	62014	62219	63118	62896	63001	62831	61718	62567	24455	26134	24661	27360
32	50491	53220	52031	55328	55566	56583	54239	54050	20192	20600	20042	22377
16	37085	37674	37697	39970	40686	42827	39378	41387	18597	18840	17857	19370
8	26785	27049	27231	27783	29429	30381	28722	30753	18533	18539	18851	19407
4	22099	21932	22163	22367	23409	23161	22484	22672	18265	19195	18569	19273
2	20495	20276	20746	20194	20109	21766	20545	20827	18647	18698	19127	19261
1	20035	20650	20101	20401	20210	20697	19970	20815	19518	19505	19306	20105
0.5	17337	18423	17737	17777	17449	17666	17928	17629	17540	17944	18136	18054
0.25	18061	18559	17874	17808	17720	18210	18065	18368	18064	18917	18162	18937
0.125	17911	17878	18317	18324	18215	17869	18282	18014	18166	18702	18355	18465
0.0625	18066	19060	17843	18092	17888	18587	18389	18328	18302	18306	18477	19369
0.03125	17360	18129	17959	18081	18041	18348	17847	18651	17473	18305	17900	18042
0.015625	18051	18430	18201	18794	18125	18788	18575	18423	19193	18482	19063	18607
0	19288	19000	18079	18727	18282	19399	18878	18776	18783	19099	18557	19947
Day 4
Concentration (uM)	NTC				S-D				S-F
64	58878	58758	61080	61335	60164	59631	58544	58661	22046	24052	22629	27337
32	53308	54564	54416	56285	56973	56839	55749	55135	15460	15823	15601	18390
16	40077	41236	41045	43603	45048	47231	43535	45433	14141	14158	13606	14587
8	24173	24025	24278	25500	29209	30553	28452	30793	13957	13905	14020	14456
4	17020	16663	17055	16862	18379	18249	17868	18103	13855	14512	14023	14225
2	15172	15189	15543	15187	15277	16382	15531	15781	14200	14133	14304	13998
1	14883	15538	14881	15167	15028	15436	14957	15267	14737	14727	14371	14788
0.5	12887	13876	13116	13289	13121	13158	13543	13061	13178	13324	13577	13067
0.25	13401	13811	13388	13457	13356	13845	13459	13733	13826	14328	13699	14213
0.125	13580	13444	13626	13812	13738	13425	13771	13508	13773	14007	13859	13536
0.0625	13381	14209	13397	13574	13516	13882	13699	13762	13894	13923	13814	14089
0.03125	12941	13498	13417	13624	13305	13698	13374	14038	13040	13700	13375	13188
0.015625	13523	13842	13701	13762	13709	13994	14014	13717	14525	13841	13947	13519
0	14202	13828	13015	13585	13420	14203	13729	13769	13933	14158	13514	14693
Day 5
Concentration (uM)	NTC				S-D				S-F
64	59091	59149	61936	61840	60792	60303	59136	58998	23519	25865	24469	31432
32	55577	56282	56870	58236	58896	58138	57648	56404	13577	13949	13556	17838
16	44418	45352	44945	47406	48868	50753	47439	49060	12349	12170	11739	12499
8	25448	25241	24616	27653	32580	34257	31771	34463	12263	12098	12168	12707
4	15160	14889	15344	15458	16984	17012	16425	17050	12182	12603	12239	12083
2	13467	13500	13677	13538	13547	14518	13593	14092	12558	12225	12291	11951
1	12959	13598	13024	13375	13345	13628	13259	13421	12899	12945	12276	12647
0.5	11195	12078	11448	11721	11454	11526	11873	11432	11709	11515	11612	11006
0.25	11690	12144	11712	11838	11642	12024	11676	12143	12022	12440	11723	12095
0.125	11829	11825	11997	12302	12084	11752	12120	12004	12185	12098	11977	11548
0.0625	11804	12585	11924	12237	11907	12415	12175	12022	12252	12076	11934	11922
0.03125	11485	11958	11824	12010	11708	12082	11854	12472	11411	11900	11522	11575
0.015625	11935	12261	12128	12157	12294	12252	12247	11973	12640	12094	12027	11726
0	12532	12117	11291	11957	11756	12345	11824	12078	12061	12229	11502	13447
		NTC = nourseothricin
		S-F = streptothricin F
		S-D = streptothricin D
		values are relative fluorescence units from readings on a multiplate reader with excitation 485 ±7 nm and emission 535 ±10 nm as described in the materials and methods
		plotted values are mean and standard deviations of replcates shown

## Sheet: LLC-PK-1 cytotoxicity
S4 Data. Cytotoxicity for LLC-PK-1 cells based on SYTOX-Green fluorescence assay, data for days 2 and 5 are plotted in Fig. 4
day 1
Concentration (uM)	NTC				S-D				S-F
64	6210	7004	6409	6556	6735	6336	6218	9064	6561	5750	6154	6307
32	6276	6620	8577	6610	9486	6396	6133	6974	6092	6586	6199	7459
16	8601	6104	6705	6001	19752*	6325	9180	6833	6214	7075	6679	6522
8	6197	6247	5952	6195	6103	6156	6568	6111	5793	6113	6146	5857
4	6130	6159	6276	6541	6180	6296	6906	6027	6177	6014	6186	7287
2	6261	7116	5958	6531	6441	6255	6650	6625	8546	6738	6421	6874
1	7678	6180	7308	6198	6354	6371	7131	6337	8207	6537	6655	7111
0.5	6048	5740	5665	6035	5990	5832	6127	5675	6407	5768	6041	5918
0.25	6563	5933	6403	5721	6058	6080	6106	6284	5936	6080	6409	7349
0.125	6770	5936	6717	5903	5817	5847	6336	6606	6280	6545	6189	5712
0.0625	5866	6381	6008	6292	6788	6067	6141	7659	5920	6113	6714	7493
0.03125	6165	6137	6375	6274	6640	5945	6364	6372	6249	6087	5937	6216
0.015625	6143	6245	6994	6313	11531	6180	6736	6437	6216	6099	6432	6923
0	5991	6217	6293	7266	7137	6157	6696	6208	6419	5976	6423	6068
day 2
Concentration (uM)	NTC				S-D				S-F
64	12895	12785	12682	12384	14696	12617	11730	15501	10184	9188	9419	9465
32	12025	10789	14386	11560	15224	10690	12058	12860	9523	9698	9499	10690
16	13015	9632	10696	9795	26598*	10422	13921	10801	9114	10559	9917	9561
8	9837	9745	9486	9496	9761	9720	9941	9423	8615	9192	9242	8717
4	9285	9202	9414	9750	9353	9548	10224	9078	9022	8875	9393	10526
2	9371	10300	8940	9571	9480	9356	9778	9664	12148	10032	9580	9807
1	11500	8969	10424	9394	9234	9313	10444	8946	11563	9526	10046	9950
0.5	8854	8397	8401	8670	8540	8508	8709	8180	9205	8455	9012	8624
0.25	9228	8751	9230	8420	8643	8685	8793	9084	8917	9254	9518	10088
0.125	10193	8585	9887	8657	8472	8676	9365	9392	9333	9295	8754	8147
0.0625	8545	9503	8790	9191	9752	9020	9202	10842	8810	8982	9774	10740
0.03125	8979	8931	9232	9142	9422	8703	9232	9403	8744	8890	8730	8867
0.015625	9331	9292	9895	9167	15525	9286	9708	9413	9017	9001	9329	9528
0	9146	9355	9219	10433	10539	8844	9601	9081	9381	8751	9257	9041
day 3
Concentration (uM)	NTC				S-D				S-F
64	29187	26590	28200	27223	31136	28859	27963	30507	18463	17180	17958	15025
32	26759	21809	29771	24601	31220	22953	25463	26159	15940	15748	15152	15600
16	26253	20098	22617	21823	40974*	21656	26235	22419	13837	15220	14372	13945
8	19284	18519	18148	18445	18108	19541	19318	18433	13030	13717	13395	12537
4	15238	14683	14701	15622	15500	15913	16189	15111	13372	13396	13752	14510
2	14732	15293	13860	14481	14486	14236	14914	14809	17511	14946	13994	13937
1	16431	13955	15679	14041	13615	14170	15063	13261	16179	13774	14733	14027
0.5	13788	13144	13184	13165	13219	12893	13107	12650	13327	12533	12997	12541
0.25	13966	13500	13959	13091	12607	12811	13280	13842	13343	13573	13700	14101
0.125	15065	13555	15049	13372	13086	13160	14352	13872	14010	13754	12846	11987
0.0625	13189	14321	13546	13812	14194	14112	13800	15652	13196	13554	14298	14827
0.03125	13629	13720	14020	14098	14497	13335	13813	13987	13385	13443	12989	12800
0.015625	14133	14102	14818	13787	20866	13864	13927	14158	13307	13315	13354	13365
0	13801	14105	13817	14894	15218	13190	13851	13165	13791	12407	13652	13143
day 4
Concentration (uM)	NTC				S-D				S-F
64	40155	36310	39586	37904	41520	39589	39416	40324	25867	23756	24147	19212
32	37684	30764	40140	34834	42103	32117	35609	35986	21688	20966	20197	19091
16	36806	31322	33723	34394	52233*	31937	37616	33256	17749	18618	17627	17471
8	28198	26986	27082	26732	27544	29984	29218	27693	16555	17288	16677	15350
4	20385	19841	20088	20871	21722	22084	22346	20771	16822	16751	17286	17710
2	19350	19105	17768	18895	18502	18760	19107	19027	21535	18503	17388	17201
1	19902	17285	19028	17444	16828	17545	18780	16675	19420	16944	18310	16947
0.5	17395	16938	16978	16455	16597	16237	16175	16200	16627	15480	16398	15815
0.25	17346	16866	17337	16390	15637	15856	16641	17551	16882	16873	16941	17310
0.125	18562	17270	18721	17033	17098	16628	18143	17401	17567	17290	15810	15182
0.0625	16501	17432	16824	17078	17569	17694	17038	19195	16686	17398	17457	18366
0.03125	17027	17723	17565	17677	18124	17032	17709	17513	17017	16965	16192	16447
0.015625	18096	17486	18260	17155	24708	17060	17270	17763	16816	16766	16703	16530
0	17218	17496	17665	18082	18952	17156	17361	16519	17238	15507	17183	16240
day 5
Concentration (uM)	NTC				S-D				S-F
64	47570	43516	47603	46185	49276	46742	46827	47503	31236	29333	28665	22762
32	44472	37443	46850	41453	47658	39061	41874	41563	26094	26132	24840	22639
16	43184	38306	40735	41789	58985*	38768	44765	40535	21116	22145	20837	20761
8	34643	33560	33101	32442	34375	37080	36540	34452	19436	20425	19700	18094
4	24634	24179	24274	25344	26425	26587	26654	25491	19702	19849	20365	20897
2	22880	21669	20848	21948	22019	22659	22515	22519	24646	21706	20193	20324
1	22698	20079	21919	20119	19679	20344	21572	19292	22226	19599	21423	20173
0.5	19875	19453	19495	19034	19283	18858	19089	18917	19538	18104	19448	18679
0.25	19780	19315	19793	18938	18234	18290	19446	20396	19760	19358	19919	20367
0.125	21442	20085	21566	19674	19900	19201	21024	20320	20882	20515	19134	18888
0.0625	19500	20212	19652	19851	20432	20795	20009	22376	19832	20584	20719	21761
0.03125	20204	20877	20586	20635	21309	20107	20869	20462	20394	20144	19906	19827
0.015625	20984	20436	21492	20363	27783	20076	20429	21247	19727	20076	20545	19689
0	20718	20614	20806	21163	22376	20716	20626	20149	20708	18881	20715	19617
	*values were considered spurious outliers and were not included in the analysis
	plotted values are the means and standard deviations of replcates shown
