# Supplementary material for: Streptothricin F is a bactericidal antibiotic effective against highly drug-resistant gram-negative bacteria that interacts with the 30S subunit of the 70S ribosome
Source: PLoS Biol. 2023 May 16;21(5):e3002091. doi: 10.1371/journal.pbio.3002091 (PMC10187937; doi:10.1371/journal.pbio.3002091)
Supplement: S5 Data — Contains underlying data for Fig 6. (XLSX) [file pbio.3002091.s035.xlsx]

## Sheet: Sheet1
S5 Data. Murine thigh infection model. Contains underlying data for Fig. 6.
Group	Mouse	Dose of S-F (mg/kg)	Amount plated (mL)	Colonies	Dilution	CFU	Colonies	Dilution	CFU	CFU/Thigh	Zeroes plotted at LOD
1	1	0	0.01	10	1e-06	1000000000				1000000000	1000000000
1	2	0	0.01	16	1e-05	1.6e+08	3	1e-06	300000000	230000000	1.15e+08
1	3	0	0.01	20	1e-06	2000000000				2000000000	2000000000
1	4	0	0.01	21	1e-05	2.1e+08	4	1e-06	400000000	305000000	152500002
1	5	0	0.01	26	1e-05	2.6e+08				2.6e+08	2.6e+08
2	1	50	0.01	2	0.1	2000				2000	2000
2	2	50	0.01	1	0.1	1000				1000	1000
2	3	50	0.01	5	0.1	5000				5000	5000
2	4	50	0.01	4	0.1	4000				4000	4000
2	5	50	0.01	6	0.1	6000	4	0.01	40000	23000	11502
3	1	100	0.01	6	0.1	6000				6000	6000
3	2	100	0.01	1	0.1	1000				1000	1000
3	3	100	0.01	0	0.1	0				0	1000
3	4	100	0.01	0	0.1	0				0	1000
3	5	100	0.01	0	0.1	0				0	1000
	Serial 10-fold diltuions of ground tissue were plated onto media and coloies were counted using the drop plate method (1).
	Only dilutions with between 3 and 30 colonies are shown. If colonies between 3 and 30 were obtained on two consectuive dilutions, the CFU/mL were averaged.
	If no colonies were obtained with the lowest dilution tested, then the data are plotted at the 1.00E+03 limit of detection.
	References
	1. Herigstad B, Hamilton M, Heersink J. 2001. How to optimize the drop plate method for enumerating bacteria. J Microbiol Methods 44:121-9.
