# Supplementary material for: Streptothricin F is a bactericidal antibiotic effective against highly drug-resistant gram-negative bacteria that interacts with the 30S subunit of the 70S ribosome
Source: PLoS Biol. 2023 May 16;21(5):e3002091. doi: 10.1371/journal.pbio.3002091 (PMC10187937; doi:10.1371/journal.pbio.3002091)
Supplement: S6 Data — Contains underlying data for S6 Fig. (XLSX) [file pbio.3002091.s036.xlsx]

## Sheet: Sheet1
S6 Data. Resistance of C1054A mutant ribosome to nourseothricin in in vitro translation assays. Contains underlying data for Fig. S6.
Nourseothricin (nM)	SQ110			C1054A					Apramycin (nM)	SQ110			C1054A
0	18547	15478	20032	19954	16025	17548			0	19954	17748	20034	18547	19056	18596
3	19254	17024	21457	18754	16984	19638			3	17584	18056	19584	18047	18854	18476
6	18865	16689	19958	19025	16547	18527			6	18849	17958	18478	17758	18479	17996
12	17684	15247	18758	17858	16635	17896			12	18045	17528	18596	18117	17458	17057
24	16547	13025	16025	18025	17025	20457			24	15041	15869	14025	17485	16857	15037
48	13320	11024	10247	17596	16478	17589			48	12425	9357	11278	15027	13237	12078
100	9021	8254	6528	18845	15899	14785			100	7547	5024	5284	9336	8526	5485
200	4415	5024	2047	17589	17152	18758			200	3825	2002	3127	4417	3957	2558
400	2478	1857	886	18054	16387	14025			400	1547	814	995	1968	2015	744
800	963	625	341	17589	17044	18569			800	526	148	157	885	712	228
1600	115	204	85	17854	17459	18879			1600	85	11	75	114	107	8
3200	25	11	10	17628	12308	15284			3200	14	8	11	8	18	9
6400	8	12	11	15284	9004	11027			6400	8	11	8	9	5	11
12800	16	8	19	13524	7027	9958			12800	11	8	7	8	9	8
25600	15	10	18	11087	5847	7587			25600	8	8	9	10	8	8
51200	8	8	19	8254	3825	6325			51200	9	9	11	8	7	7
100000	11	11	8	6652	2447	5024			100000	10	11	8	5	11	8
200000	8	9	11	5024	1985	4478			200000	4	5	4	4	8	8
Values are luminescence units
SQ110 is a single ribosomal operon strain
C1054A is a 16S rRNA mutant of SQ110 which shows high level resistance to streptothricins
plotted values are the means and standard deviations of replcates shown
