# Supplementary material for: Streptothricin F is a bactericidal antibiotic effective against highly drug-resistant gram-negative bacteria that interacts with the 30S subunit of the 70S ribosome
Source: PLoS Biol. 2023 May 16;21(5):e3002091. doi: 10.1371/journal.pbio.3002091 (PMC10187937; doi:10.1371/journal.pbio.3002091)
Supplement: S8 Data — Contains underlying data for S10C Fig. (XLSX) [file pbio.3002091.s038.xlsx]

## Sheet: SD_Ppop_50s
wave_number	fsc_nomask	fsc_sphericalmask	fsc_loosemask	fsc_tightmask	fsc_noisesub_true	fsc_noisesub		S8 Data. GS-FSC curves of focus-refined regions of the 70S – S-D complex. Contains underlying data for Fig. S10C.
0.5	1	1	1	1	nan	1
1.5	0.999887	0.999973	0.999997	1	0	1
2.5	0.99992	0.999967	0.999992	0.999999	0	0.999999
3.5	0.999376	0.99983	0.999971	0.999995	0.163462	0.999995
4.5	0.999586	0.99986	0.999941	0.999978	0.010724	0.999978
5.5	0.999321	0.999742	0.999952	0.999975	0.007075	0.999975
6.5	0.99906	0.999554	0.999929	0.999965	-0.01209	0.999965
7.5	0.99856	0.999421	0.999891	0.999945	-0.022124	0.999945
8.5	0.998016	0.999169	0.999831	0.999902	0.01207	0.999902
9.5	0.997471	0.999006	0.999849	0.999888	-0.003215	0.999888
10.5	0.997844	0.999233	0.99986	0.99993	-0.001704	0.99993
11.5	0.997368	0.998953	0.999804	0.999919	0.042403	0.999919
12.5	0.99704	0.998713	0.999725	0.999899	0.070918	0.999899
13.5	0.99682	0.998659	0.999714	0.999891	0.034301	0.999891
14.5	0.99671	0.998656	0.999705	0.99989	0.000542	0.99989
15.5	0.996603	0.998635	0.999662	0.99989	0.011242	0.99989
16.5	0.996236	0.998463	0.999652	0.999876	0.014252	0.999876
17.5	0.99567	0.998253	0.999592	0.999853	-0.003261	0.999853
18.5	0.994643	0.997719	0.999499	0.999839	-0.013123	0.999839
19.5	0.994012	0.997571	0.999473	0.999839	0.00442	0.999839
20.5	0.992648	0.996865	0.999361	0.99981	0.012372	0.99981
21.5	0.989675	0.995581	0.999031	0.999734	0.001567	0.999734
22.5	0.984932	0.993866	0.998599	0.999639	-0.001821	0.999639
23.5	0.980445	0.991961	0.99837	0.99957	0.005236	0.99957
24.5	0.978436	0.991177	0.998223	0.999496	-0.001422	0.999496
25.5	0.974827	0.989478	0.99775	0.999356	-0.007177	0.999356
26.5	0.969283	0.986927	0.997101	0.99917	-0.003747	0.99917
27.5	0.967966	0.986539	0.996942	0.999107	-0.00261	0.999107
28.5	0.96563	0.984959	0.996717	0.99905	-0.006438	0.99905
29.5	0.961277	0.98336	0.99616	0.998907	0.002449	0.998907
30.5	0.955283	0.980495	0.99554	0.998797	0.001138	0.998797
31.5	0.949632	0.978497	0.995167	0.99867	-0.001031	0.99867
32.5	0.943781	0.975922	0.995049	0.998578	0.000419	0.998578
33.5	0.94551	0.975792	0.994866	0.99856	0.005679	0.99856
34.5	0.943463	0.975593	0.994689	0.998517	0.001765	0.998517
35.5	0.941517	0.974742	0.994488	0.998399	-0.00082	0.998399
36.5	0.943058	0.975174	0.99449	0.998405	0.002199	0.998405
37.5	0.939224	0.973994	0.994296	0.998446	0.003479	0.998446
38.5	0.936767	0.973157	0.994292	0.998445	-0.009987	0.998445
39.5	0.93567	0.972389	0.994002	0.998307	-0.004526	0.998307
40.5	0.932101	0.970609	0.993478	0.998166	-0.006148	0.998166
41.5	0.927878	0.968307	0.993009	0.998063	-0.007347	0.998063
42.5	0.919821	0.965816	0.992441	0.997814	-0.004135	0.997814
43.5	0.913578	0.962203	0.991607	0.997533	-0.010722	0.997533
44.5	0.906906	0.959469	0.990923	0.997353	-0.003004	0.997353
45.5	0.899349	0.956487	0.990268	0.997043	0.001228	0.997043
46.5	0.892439	0.952575	0.989623	0.996808	0.002366	0.996808
47.5	0.8823	0.948195	0.988574	0.996598	-0.003552	0.996598
48.5	0.868973	0.942327	0.98772	0.996297	-0.006089	0.996297
49.5	0.85921	0.938388	0.986559	0.995976	-0.005421	0.995976
50.5	0.856111	0.935687	0.985907	0.995794	-0.006763	0.995794
51.5	0.851457	0.933572	0.985205	0.995476	-0.00422	0.995476
52.5	0.844051	0.929626	0.983987	0.995034	-0.008498	0.995034
53.5	0.833697	0.925387	0.982866	0.994559	-0.006472	0.994559
54.5	0.821434	0.918539	0.981678	0.994168	-0.004435	0.994168
55.5	0.816762	0.916653	0.980693	0.994021	0.002526	0.994021
56.5	0.80951	0.913163	0.98074	0.993996	0.002456	0.993996
57.5	0.8073	0.912901	0.980866	0.994018	0.001194	0.994018
58.5	0.802863	0.909704	0.97988	0.993541	-0.00171	0.993541
59.5	0.795517	0.906845	0.979291	0.993072	-0.001594	0.993072
60.5	0.794378	0.905022	0.978587	0.992783	0.00285	0.992783
61.5	0.786215	0.902035	0.977211	0.992565	0.003268	0.992565
62.5	0.773467	0.895546	0.975625	0.992186	0.001059	0.992186
63.5	0.763417	0.889446	0.974455	0.991729	0.000965	0.991729
64.5	0.753676	0.883847	0.973324	0.991124	0.002037	0.991124
65.5	0.748596	0.880758	0.972265	0.990698	0.002977	0.990698
66.5	0.736352	0.87606	0.970358	0.99021	0.001356	0.99021
67.5	0.72556	0.868877	0.968916	0.989995	-0.000125	0.989995
68.5	0.709764	0.861169	0.967179	0.989311	-0.003598	0.989311
69.5	0.701465	0.855432	0.965706	0.98869	-0.002356	0.98869
70.5	0.699362	0.855256	0.965943	0.988577	0.002991	0.988577
71.5	0.695327	0.852986	0.965418	0.988533	0.002251	0.988533
72.5	0.686628	0.848489	0.963682	0.988253	0.002207	0.988253
73.5	0.682054	0.844779	0.963193	0.98813	-0.000538	0.98813
74.5	0.680341	0.844272	0.963108	0.98809	-0.002931	0.98809
75.5	0.681898	0.845217	0.963473	0.988206	-0.001681	0.988206
76.5	0.687349	0.850385	0.964141	0.988394	0.002178	0.988394
77.5	0.688043	0.850791	0.964282	0.988684	0.006182	0.988684
78.5	0.679254	0.845218	0.963521	0.988436	0.003646	0.988436
79.5	0.672449	0.839818	0.961951	0.987614	-0.00027	0.987614
80.5	0.668982	0.836246	0.960933	0.98701	0.001274	0.98701
81.5	0.663631	0.837423	0.959999	0.98698	0.00324	0.98698
82.5	0.660914	0.835023	0.960299	0.987191	0.002571	0.987191
83.5	0.662611	0.835277	0.960225	0.987235	-0.00174	0.987235
84.5	0.656513	0.832996	0.95977	0.987124	-0.00367	0.987124
85.5	0.655916	0.832213	0.959029	0.986905	-0.000519	0.986905
86.5	0.650446	0.828768	0.957235	0.986304	0.004411	0.986304
87.5	0.644492	0.825163	0.956663	0.985893	0.008089	0.985893
88.5	0.635047	0.820182	0.956207	0.985666	0.003097	0.985666
89.5	0.632695	0.818253	0.95477	0.985558	-0.001529	0.985558
90.5	0.625178	0.815408	0.953849	0.985589	-0.003295	0.985589
91.5	0.626608	0.815848	0.954034	0.985341	-0.000708	0.985341
92.5	0.623355	0.812749	0.954011	0.984866	-0.001661	0.984866
93.5	0.610505	0.805049	0.951594	0.984031	5.2e-05	0.984031
94.5	0.601415	0.799123	0.948646	0.983395	0.003495	0.983395
95.5	0.592597	0.794843	0.947987	0.983014	0.003364	0.983014
96.5	0.59383	0.794838	0.947964	0.982898	0.003764	0.982898
97.5	0.587295	0.790664	0.947039	0.982402	0.000494	0.982402
98.5	0.578226	0.78679	0.94517	0.981645	0.001048	0.981645
99.5	0.574211	0.784338	0.944226	0.9815	0.002186	0.9815
100.5	0.562982	0.778341	0.943258	0.981301	0.000939	0.981301
101.5	0.555296	0.770781	0.940757	0.980823	0.001775	0.980823
102.5	0.54443	0.760437	0.936677	0.979439	0.004637	0.979439
103.5	0.526801	0.752264	0.934143	0.978268	0.004986	0.978268
104.5	0.520143	0.745363	0.93211	0.97767	0.003015	0.97767
105.5	0.513541	0.741372	0.929908	0.977142	0.001754	0.977142
106.5	0.505926	0.735945	0.928373	0.976417	0.00104	0.976417
107.5	0.500765	0.731989	0.927171	0.975458	0.002911	0.975458
108.5	0.486426	0.720826	0.924249	0.974608	0.007	0.974608
109.5	0.477232	0.711813	0.92123	0.973948	0.003506	0.973948
110.5	0.467461	0.706927	0.918643	0.972604	-0.000849	0.972604
111.5	0.453807	0.6933	0.914507	0.970976	0.000671	0.970976
112.5	0.442332	0.683846	0.910947	0.969657	0.00633	0.969657
113.5	0.435583	0.679405	0.908334	0.968693	0.006614	0.968693
114.5	0.425002	0.66969	0.905258	0.96776	0.004771	0.96776
115.5	0.419501	0.665431	0.903076	0.966793	0.00432	0.966793
116.5	0.408124	0.655758	0.898495	0.965242	0.003951	0.965242
117.5	0.396437	0.645156	0.894022	0.963865	0.001925	0.963865
118.5	0.382779	0.632706	0.888323	0.961744	-0.000497	0.961744
119.5	0.368073	0.617977	0.883501	0.960023	0.001434	0.960023
120.5	0.361464	0.607539	0.879643	0.958655	0.007165	0.958655
121.5	0.353768	0.604018	0.87635	0.957629	0.012748	0.957629
122.5	0.348389	0.596524	0.872817	0.957068	0.018556	0.957068
123.5	0.340783	0.5879	0.869134	0.954949	0.015363	0.954949
124.5	0.325268	0.575172	0.864774	0.952212	0.008668	0.952212
125.5	0.315116	0.562503	0.858531	0.949446	0.000138	0.949446
126.5	0.299948	0.548277	0.850793	0.946865	-0.003076	0.946865
127.5	0.294485	0.544427	0.846672	0.945112	0.000214	0.945112
128.5	0.291858	0.53577	0.843463	0.943358	0.002805	0.943358
129.5	0.277985	0.520656	0.835642	0.940914	0.000694	0.940914
130.5	0.271981	0.510531	0.828234	0.938153	0.000869	0.938153
131.5	0.25984	0.499493	0.822891	0.936328	0.00375	0.936328
132.5	0.25929	0.494331	0.820952	0.935388	0.009443	0.935388
133.5	0.2527	0.489067	0.817258	0.933393	0.014272	0.933393
134.5	0.247571	0.479786	0.81122	0.93029	0.018178	0.93029
135.5	0.236328	0.467145	0.802207	0.927158	0.018671	0.927158
136.5	0.226509	0.454805	0.793711	0.923248	0.019868	0.923248
137.5	0.21789	0.445203	0.787891	0.920326	0.023923	0.920326
138.5	0.209172	0.432972	0.779226	0.916923	0.035773	0.916923
139.5	0.198648	0.417293	0.77198	0.913892	0.049636	0.913892
140.5	0.196275	0.406472	0.760436	0.909664	0.056321	0.909664
141.5	0.182244	0.390266	0.749304	0.905189	0.076468	0.905189
142.5	0.173893	0.370958	0.734669	0.898682	0.155195	0.898682
143.5	0.159773	0.355556	0.721983	0.891029	0.346366	0.891029
144.5	0.151068	0.334868	0.70404	0.881196	0.588563	0.881196
145.5	0.139049	0.310672	0.679431	0.871268	0.76587	0.871268
146.5	0.122156	0.293052	0.657383	0.860125	0.823529	0.823529
147.5	0.117108	0.273096	0.635061	0.846921	0.821453	0.821453
148.5	0.105488	0.25016	0.609899	0.834158	0.81324	0.81324
149.5	0.093494	0.230167	0.583123	0.820319	0.801867	0.801867
150.5	0.085233	0.208648	0.560782	0.803104	0.786256	0.786256
151.5	0.075901	0.192171	0.531899	0.78398	0.767445	0.767445
152.5	0.066211	0.175854	0.504287	0.765374	0.750065	0.750065
153.5	0.060183	0.161335	0.478902	0.748405	0.735065	0.735065
154.5	0.058461	0.148766	0.450943	0.731821	0.718859	0.718859
155.5	0.051104	0.135755	0.426357	0.711435	0.697628	0.697628
156.5	0.047394	0.122798	0.402923	0.68732	0.674325	0.674325
157.5	0.041451	0.113602	0.382119	0.666037	0.65417	0.65417
158.5	0.038081	0.102133	0.358402	0.644803	0.633617	0.633617
159.5	0.032509	0.093847	0.335143	0.62335	0.614089	0.614089
160.5	0.033377	0.087175	0.321048	0.604609	0.595329	0.595329
161.5	0.030581	0.082622	0.306675	0.58797	0.575917	0.575917
162.5	0.027628	0.078925	0.290507	0.570529	0.558539	0.558539
163.5	0.023892	0.070378	0.272582	0.550492	0.541966	0.541966
164.5	0.019483	0.064622	0.254512	0.524486	0.516618	0.516618
165.5	0.022364	0.061603	0.241004	0.503154	0.493001	0.493001
166.5	0.021602	0.057119	0.221152	0.483413	0.473431	0.473431
167.5	0.01688	0.054273	0.214904	0.466341	0.456198	0.456198
168.5	0.015482	0.047417	0.205053	0.448298	0.437646	0.437646
169.5	0.016019	0.047052	0.191981	0.43103	0.420994	0.420994
170.5	0.017957	0.04343	0.181793	0.416293	0.406025	0.406025
171.5	0.016658	0.040244	0.171808	0.399776	0.390342	0.390342
172.5	0.014598	0.036495	0.158069	0.379495	0.370274	0.370274
173.5	0.011829	0.035268	0.148878	0.366161	0.360012	0.360012
174.5	0.009403	0.031949	0.139951	0.352398	0.346513	0.346513
175.5	0.010111	0.028633	0.132465	0.335963	0.329637	0.329637
176.5	0.008073	0.028162	0.119249	0.316221	0.308483	0.308483
177.5	0.012	0.023922	0.111351	0.302256	0.298849	0.298849
178.5	0.010867	0.024936	0.101243	0.291417	0.291559	0.291559
179.5	0.009358	0.023044	0.099065	0.280264	0.282769	0.282769
180.5	0.007615	0.022449	0.096702	0.266621	0.264236	0.264236
181.5	0.006675	0.018172	0.085697	0.252115	0.246202	0.246202
182.5	0.005216	0.01566	0.080473	0.238713	0.231121	0.231121
183.5	0.001074	0.015105	0.080064	0.228808	0.221996	0.221996
184.5	0.002471	0.01417	0.077746	0.221145	0.212931	0.212931
185.5	0.005166	0.014035	0.071772	0.211805	0.20333	0.20333
186.5	0.006495	0.011766	0.066752	0.195229	0.189922	0.189922
187.5	0.004391	0.014244	0.067613	0.18463	0.185379	0.185379
188.5	0.004967	0.013049	0.0632	0.179143	0.181944	0.181944
189.5	0.004543	0.011123	0.054123	0.171725	0.170379	0.170379
190.5	0.004408	0.010168	0.051664	0.164079	0.159118	0.159118
191.5	0.004686	0.011207	0.051156	0.152134	0.153604	0.153604
192.5	0.003729	0.009546	0.045591	0.141125	0.147505	0.147505
193.5	0.002559	0.006875	0.040798	0.131157	0.137492	0.137492
194.5	0.002058	0.005121	0.037687	0.128866	0.129454	0.129454
195.5	0.00136	0.006597	0.040118	0.123786	0.119718	0.119718
196.5	0.003323	0.011359	0.037158	0.115107	0.111297	0.111297
197.5	0.001781	0.005411	0.032175	0.105613	0.105481	0.105481
198.5	-4.1e-05	0.007464	0.033605	0.097982	0.097202	0.097202
199.5	0.001266	0.005904	0.028242	0.09256	0.093952	0.093952
200.5	0.004129	0.008919	0.028344	0.091326	0.095747	0.095747
201.5	0.002261	0.005508	0.027129	0.089678	0.092638	0.092638
202.5	0.001021	0.003782	0.023688	0.083808	0.085274	0.085274
203.5	0.000478	0.003095	0.023217	0.078684	0.076435	0.076435
204.5	-2e-06	0.002483	0.022668	0.075029	0.072102	0.072102
205.5	0.003529	0.006098	0.028042	0.071204	0.072029	0.072029
206.5	0.001855	0.006153	0.027482	0.068714	0.071956	0.071956
207.5	0.000391	0.00371	0.019523	0.064234	0.063723	0.063723
208.5	-0.00046	0.0006	0.020735	0.061244	0.057543	0.057543
209.5	-0.001823	0.002462	0.022213	0.054146	0.053364	0.053364
210.5	0.002522	0.004005	0.018984	0.049408	0.046375	0.046375
211.5	0.000467	0.002324	0.013701	0.047791	0.043231	0.043231
212.5	-0.000338	0.000539	0.016854	0.049309	0.041944	0.041944
213.5	-0.0013	-0.000425	0.012856	0.044404	0.037839	0.037839
214.5	0.001155	0.002392	0.011155	0.042413	0.036663	0.036663
215.5	0.002355	0.001137	0.008184	0.039176	0.034906	0.034906
216.5	0.000199	-0.002958	0.003104	0.032934	0.031532	0.031532
217.5	-0.002296	-0.001711	0.004804	0.023095	0.023659	0.023659
218.5	-0.000943	-0.003514	0.004731	0.021816	0.021857	0.021857
219.5	-0.000885	-0.000494	0.004535	0.02549	0.02927	0.02927
220.5	0.000184	0.002616	0.007239	0.028742	0.035542	0.035542
221.5	0.000142	0.003226	0.002895	0.026572	0.025024	0.025024
222.5	-0.00014	-0.000494	0.00294	0.023645	0.018435	0.018435
223.5	0.000619	0.004096	0.006238	0.018601	0.018308	0.018308
224.5	0.000169	0.001061	0.006376	0.014936	0.015649	0.015649
225.5	-2e-06	0.002785	0.007723	0.015217	0.015512	0.015512
226.5	-6e-05	0.002026	0.005973	0.016289	0.019844	0.019844
227.5	-0.000447	0.00214	0.003415	0.01409	0.01854	0.01854
228.5	0.000721	0.000884	0.004534	0.012542	0.017459	0.017459
229.5	0.001579	0.001335	0.003656	0.010236	0.01535	0.01535
230.5	0.000362	-0.000357	-0.003341	0.006936	0.014733	0.014733
231.5	-0.000865	2.7e-05	-0.000172	0.007919	0.015398	0.015398
232.5	0.000952	-0.000372	0.004241	0.012357	0.009987	0.009987
233.5	-0.00027	0.003888	0.005219	0.013282	0.004611	0.004611
234.5	0.002082	0.004285	0.003544	0.011798	0.005574	0.005574
235.5	0.000624	0.001867	0.000295	0.010489	0.009241	0.009241
236.5	9.8e-05	-0.00178	-0.000523	0.011112	0.013056	0.013056
237.5	0.001143	-0.002062	0.004229	0.011292	0.009846	0.009846
238.5	0.001569	0.001733	0.008677	0.011192	0.012322	0.012322
239.5	0.004026	0.002004	0.007333	0.013219	0.014265	0.014265
240.5	0.000885	-0.000583	0.002654	0.009841	0.009633	0.009633
241.5	-0.001623	-0.000136	0.00178	0.007171	0.004247	0.004247
242.5	0.003275	0.001958	-0.001267	0.002888	-0.00114	-0.00114
243.5	-0.001041	0.000139	-0.000407	0.002017	-0.001977	-0.001977
244.5	-0.000283	-0.000659	0.000482	0.002159	-0.000151	-0.000151
245.5	0.00188	0.001408	0.00284	0.003685	0.004152	0.004152
246.5	0.000898	0.000788	-0.000296	0.005067	-1.2e-05	-1.2e-05
247.5	0.000587	0.00033	-0.000955	0.004789	-0.001577	-0.001577
248.5	0.001313	0.001978	-0.003338	0.002775	0.002795	0.002795
249.5	-9.5e-05	0.002289	-0.003477	-0.001542	0.005881	0.005881
250.5	-0.000242	0.001981	-3.9e-05	-0.002631	0.002067	0.002067
251.5	0.00082	0.000439	0.003644	0.001175	0.003918	0.003918
252.5	0.000953	1.1e-05	0.003872	0.002644	0.006789	0.006789
253.5	0.001837	0.002585	0.00047	0.000119	0.007042	0.007042
254.5	0.001414	0.001671	-0.001614	0.000109	0.005416	0.005416
255.5	0.001216	0.001239	0.001191	0.001818	0.003133	0.003133
256.5	0.001776	0.002764	0.003262	0.001288	0.003245	0.003245
257.5	-0.000431	0.000193	-0.000103	-0.000224	0.000258	0.000258
258.5	-0.000208	0.001545	-0.001184	6.7e-05	-0.001433	-0.001433
259.5	0.002288	0.000648	-0.001779	0.002084	0.00188	0.00188
260.5	-0.000667	-0.000684	-0.006068	-0.000496	0.00014	0.00014
261.5	-0.00119	-0.000732	-0.004331	0.000144	0.000474	0.000474
262.5	0.000601	-0.001529	-0.003282	-0.000757	-0.001242	-0.001242
263.5	0.001731	-0.000675	-0.000884	0	-0.001535	-0.001535
264.5	0.001666	0.000303	0.003181	-0.000692	-0.004912	-0.004912
265.5	-0.001403	-0.000313	0.000595	-0.003903	-0.005512	-0.005512
266.5	0.000935	-0.000251	-0.001616	-0.003694	-0.001243	-0.001243
267.5	0.000681	-0.000292	-0.000315	0.000975	0.006362	0.006362
268.5	0.000895	0	0.003697	0.002074	0.002556	0.002556
269.5	0.001476	-0.000975	0.000987	-0.000789	-0.007245	-0.007245
270.5	0.001775	-0.000254	0.001752	-0.000379	-0.006686	-0.006686
271.5	0.000411	0.002819	7.2e-05	0.001156	0.000632	0.000632
272.5	-0.002781	-0.001481	0.003553	0.000823	-0.000918	-0.000918
273.5	-0.000294	-0.001953	8.7e-05	-0.001964	-0.003829	-0.003829
274.5	-0.000514	-0.001358	-0.003346	-0.001761	0.000589	0.000589
275.5	0.000399	-0.000996	-0.002964	0.001589	0.00888	0.00888
276.5	-0.001382	-0.001687	0.000555	0.002505	0.00695	0.00695
277.5	-0.001284	0.001555	0.004293	0.003059	0.001701	0.001701
278.5	0.000555	0.001388	0.005708	0.004961	0.003432	0.003432
279.5	0.003351	0.005319	0.00624	0.002146	0.003654	0.003654
280.5	-0.000739	0.001276	0.00109	0.000625	0.002896	0.002896
281.5	-0.001328	8.6e-05	0.000617	0.002893	0.004321	0.004321
282.5	0.001108	0.0017	0.00529	0.004382	0.005521	0.005521
283.5	0.00141	0.00221	0.003386	0.004697	0.007423	0.007423
284.5	0.000566	0.001013	0.000973	0.004954	0.007761	0.007761
285.5	0.002681	0.003586	0.002508	0.003683	0.007235	0.007235
286.5	0.001785	0.001082	0.002382	0.003603	0.004941	0.004941
287.5	-0.000212	-0.001684	0.001732	0.004229	0.004593	0.004593
288.5	-0.000112	-0.002207	0.002267	0.002272	0.001279	0.001279
289.5	-0.000598	-0.001406	0.001846	0.000148	-0.001557	-0.001557
290.5	-0.002211	-0.001524	-0.000258	-0.001008	-0.000852	-0.000852
291.5	0.002136	-0.000113	-0.001098	-0.000901	-0.000319	-0.000319
292.5	0.000221	0.000897	-4.1e-05	-0.001726	-0.000397	-0.000397
293.5	0.000313	-0.000817	-0.001574	-0.000257	0.001807	0.001807
294.5	-0.000684	-0.000767	0.000708	0.00017	0.003294	0.003294
295.5	0.00102	0.001475	0.001559	-0.002173	-0.000731	-0.000731
296.5	-0.000873	-0.00237	0.000531	-0.00111	0.002842	0.002842
297.5	-0.001577	-6.7e-05	-0.001663	0.000725	0.005683	0.005683
298.5	0.002271	0.000874	-0.001349	0.001101	0.002054	0.002054
299.5	-0.000676	0.001502	-0.002116	0.001559	0.001218	0.001218
300.5	-0.001066	-0.000233	0.00187	0.0024	0.004921	0.004921
301.5	0.000377	-0.000605	0.00031	0.002449	0.008401	0.008401
302.5	-0.000727	-0.002923	-0.001758	0.000935	0.00544	0.00544
303.5	0.000862	0.000366	9.3e-05	-0.001742	-0.003034	-0.003034
304.5	-0.000469	4.3e-05	-0.003692	-0.002415	-0.001684	-0.001684
305.5	0.002277	0.00292	-0.0002	0.001509	0.006917	0.006917
306.5	-0.002062	-0.001472	0.000351	0.00044	0.003646	0.003646
307.5	0.001023	5e-05	-0.00315	-0.005925	-0.004814	-0.004814
308.5	-0.001314	0.000216	-0.001725	-0.006327	-0.004594	-0.004594
309.5	-0.000783	-0.000503	-0.000732	-0.005242	-0.00604	-0.00604
310.5	0.000271	-0.000366	0.000627	-0.002881	-0.006665	-0.006665
311.5	-0.00111	-0.000246	0.004886	0.000958	-0.004606	-0.004606
312.5	0.001	0.000573	0.002307	-0.000434	-0.006452	-0.006452
313.5	0.000978	-0.000132	-0.000769	-0.002693	-0.005153	-0.005153
314.5	-0.000126	0.000688	-0.001341	-0.003538	-0.003446	-0.003446
315.5	-0.002801	-0.001499	-0.003198	-0.002691	0.000435	0.000435
316.5	0.001475	0.001804	-0.002891	-0.003224	0.001314	0.001314
317.5	-0.001018	-0.001656	0.000328	-0.002082	0.000502	0.000502

## Sheet: SD_Ppop_30s_core
wave_number	fsc_nomask	fsc_sphericalmask	fsc_loosemask	fsc_tightmask	fsc_noisesub_true	fsc_noisesub
0.5	1	1	1	1	nan	1
1.5	0.99988	0.999969	0.999996	1	#NAME?	1
2.5	0.999929	0.999974	0.99999	1	0	1
3.5	0.999359	0.999829	0.999981	0.999998	0	0.999998
4.5	0.999573	0.999865	0.999984	0.999993	-0.044643	0.999993
5.5	0.999272	0.99972	0.999977	0.999983	0.023729	0.999983
6.5	0.998994	0.99954	0.999933	0.999977	0.057692	0.999977
7.5	0.998237	0.999359	0.999908	0.99997	-0.024793	0.99997
8.5	0.997826	0.999163	0.999877	0.999949	-0.096692	0.999949
9.5	0.997442	0.998901	0.99982	0.999908	-0.043949	0.999908
10.5	0.997792	0.999066	0.999748	0.99991	-0.027815	0.99991
11.5	0.996918	0.99874	0.999734	0.999907	-0.007782	0.999907
12.5	0.996434	0.998585	0.999739	0.99989	0.001084	0.99989
13.5	0.99653	0.998537	0.999665	0.999882	0.006507	0.999882
14.5	0.996036	0.998386	0.999674	0.999877	-0.019695	0.999877
15.5	0.995838	0.998345	0.999674	0.999878	-0.01336	0.999878
16.5	0.995479	0.997993	0.999604	0.999864	-0.00263	0.999864
17.5	0.994894	0.997839	0.999524	0.999845	0.005356	0.999845
18.5	0.993099	0.99722	0.999428	0.999818	0	0.999818
19.5	0.992579	0.99674	0.999326	0.999806	0.002762	0.999806
20.5	0.989998	0.995794	0.999113	0.999777	0.011649	0.999777
21.5	0.98587	0.993891	0.998817	0.999698	-0.011581	0.999698
22.5	0.980156	0.991567	0.998447	0.999596	-0.034051	0.999596
23.5	0.97201	0.988288	0.997897	0.999443	-0.044688	0.999443
24.5	0.96888	0.987104	0.997396	0.999241	-0.045511	0.999241
25.5	0.964375	0.984315	0.996826	0.99908	-0.025115	0.99908
26.5	0.955469	0.980925	0.996488	0.999057	-0.005975	0.999057
27.5	0.95324	0.97941	0.996029	0.999037	0.004742	0.999037
28.5	0.950719	0.978825	0.995785	0.998975	0.010414	0.998975
29.5	0.946138	0.976665	0.995617	0.998853	-0.001353	0.998853
30.5	0.939049	0.973393	0.995293	0.998753	0.000382	0.998753
31.5	0.929059	0.969366	0.994597	0.998582	0.007508	0.998582
32.5	0.920607	0.965034	0.99403	0.998472	0.016424	0.998472
33.5	0.922143	0.964911	0.994045	0.998407	0.023817	0.998407
34.5	0.922414	0.965217	0.994067	0.998381	0.025959	0.998381
35.5	0.922598	0.965039	0.994045	0.998348	0.020461	0.998348
36.5	0.918616	0.963956	0.993901	0.998267	0.011862	0.998267
37.5	0.9095	0.959872	0.992925	0.997987	0.002628	0.997987
38.5	0.904566	0.957694	0.992406	0.99779	-0.003981	0.99779
39.5	0.902665	0.956689	0.992288	0.997608	-0.001372	0.997608
40.5	0.895262	0.953386	0.99195	0.997554	0.006295	0.997554
41.5	0.888	0.949535	0.991323	0.997496	0.009033	0.997496
42.5	0.881269	0.946893	0.990832	0.997379	0.009617	0.997379
43.5	0.873515	0.942975	0.990041	0.997126	0.008083	0.997126
44.5	0.858219	0.93627	0.989036	0.996736	0.005684	0.996736
45.5	0.846509	0.9286	0.987734	0.996386	-0.006323	0.996386
46.5	0.828403	0.920906	0.986398	0.996037	-0.013351	0.996037
47.5	0.812175	0.913564	0.984871	0.995435	-0.015566	0.995435
48.5	0.793405	0.903379	0.983392	0.994778	-0.009938	0.994778
49.5	0.783079	0.897523	0.982285	0.994199	-0.009355	0.994199
50.5	0.765536	0.889209	0.980694	0.993657	-0.015293	0.993657
51.5	0.751373	0.880247	0.978909	0.99314	-0.022113	0.99314
52.5	0.743018	0.875377	0.977587	0.992818	-0.022835	0.992818
53.5	0.731859	0.869281	0.976176	0.992696	-0.009273	0.992696
54.5	0.726604	0.864054	0.975031	0.992476	0.003851	0.992476
55.5	0.710522	0.859509	0.973861	0.992004	0.011502	0.992004
56.5	0.701786	0.849983	0.972924	0.991493	0.003484	0.991493
57.5	0.689632	0.844101	0.971856	0.991067	0.0008	0.991067
58.5	0.678382	0.838334	0.970561	0.990245	-0.000917	0.990245
59.5	0.67073	0.835082	0.969524	0.989683	-0.004947	0.989683
60.5	0.662017	0.827414	0.968549	0.989316	-0.01158	0.989316
61.5	0.652614	0.82355	0.967161	0.989117	-0.016213	0.989117
62.5	0.630885	0.810859	0.96535	0.988569	-0.013438	0.988569
63.5	0.6226	0.801539	0.963737	0.987896	-0.008988	0.987896
64.5	0.60974	0.794676	0.961524	0.9873	-0.004848	0.9873
65.5	0.600932	0.790752	0.9597	0.986495	-0.005476	0.986495
66.5	0.581985	0.774744	0.956572	0.985336	-0.008254	0.985336
67.5	0.556232	0.758301	0.9536	0.98434	-0.01104	0.98434
68.5	0.534574	0.743082	0.949489	0.983446	-0.006585	0.983446
69.5	0.519313	0.732267	0.946729	0.982283	2e-05	0.982283
70.5	0.513772	0.727048	0.944355	0.981107	0.004103	0.981107
71.5	0.507155	0.722213	0.942237	0.979919	6.5e-05	0.979919
72.5	0.489759	0.712441	0.941008	0.979081	-0.00489	0.979081
73.5	0.491891	0.708052	0.94134	0.97935	-0.005611	0.97935
74.5	0.488337	0.705914	0.940722	0.979618	-0.009855	0.979618
75.5	0.477947	0.701084	0.939433	0.979544	-0.012055	0.979544
76.5	0.483663	0.705771	0.938187	0.979281	-0.010738	0.979281
77.5	0.480615	0.701152	0.937481	0.979587	-0.0114	0.979587
78.5	0.471421	0.693131	0.936555	0.979705	-0.01186	0.979705
79.5	0.460479	0.684496	0.934606	0.979039	-0.009308	0.979039
80.5	0.462193	0.685275	0.933367	0.978305	-0.007228	0.978305
81.5	0.445874	0.675933	0.932009	0.977538	-0.007499	0.977538
82.5	0.443531	0.669724	0.930557	0.977019	-0.007665	0.977019
83.5	0.440091	0.669611	0.928587	0.976729	-0.010297	0.976729
84.5	0.427914	0.657384	0.926646	0.976206	-0.011319	0.976206
85.5	0.427509	0.656967	0.925679	0.975718	-0.014042	0.975718
86.5	0.430361	0.662183	0.926632	0.975518	-0.015271	0.975518
87.5	0.421246	0.655055	0.926251	0.975204	-0.015942	0.975204
88.5	0.412691	0.645695	0.92356	0.974733	-0.016505	0.974733
89.5	0.412285	0.643483	0.921463	0.974418	-0.016877	0.974418
90.5	0.397443	0.631325	0.919129	0.97407	-0.010757	0.97407
91.5	0.389462	0.627163	0.917401	0.973664	-0.001085	0.973664
92.5	0.385514	0.620303	0.915711	0.972584	0.002466	0.972584
93.5	0.379941	0.617614	0.9132	0.971244	0.003338	0.971244
94.5	0.371733	0.608131	0.910956	0.969822	-0.00231	0.969822
95.5	0.363447	0.599303	0.906309	0.968053	-0.006152	0.968053
96.5	0.35363	0.592173	0.901901	0.966609	-0.006021	0.966609
97.5	0.33785	0.575482	0.89911	0.96581	-0.005171	0.96581
98.5	0.328557	0.564961	0.895328	0.965513	-0.002651	0.965513
99.5	0.330339	0.566911	0.894212	0.964532	-0.010162	0.964532
100.5	0.320487	0.558569	0.892383	0.963466	-0.01066	0.963466
101.5	0.312695	0.549327	0.88864	0.962495	-0.00041	0.962495
102.5	0.302109	0.537668	0.884544	0.961322	0.004472	0.961322
103.5	0.290833	0.523308	0.879043	0.959069	0.006079	0.959069
104.5	0.277787	0.50817	0.871662	0.956733	0.005472	0.956733
105.5	0.266213	0.497431	0.867881	0.954734	0.000774	0.954734
106.5	0.258127	0.486404	0.86316	0.953215	-0.003521	0.953215
107.5	0.250189	0.471691	0.856884	0.951556	-0.003222	0.951556
108.5	0.243927	0.46444	0.851051	0.949715	-0.003569	0.949715
109.5	0.236886	0.452225	0.845048	0.947922	-0.003534	0.947922
110.5	0.22837	0.445713	0.841239	0.946319	-0.000165	0.946319
111.5	0.222684	0.439315	0.838401	0.943946	0.006301	0.943946
112.5	0.210257	0.419839	0.830057	0.940604	0.016338	0.940604
113.5	0.201666	0.406877	0.819339	0.93752	0.024263	0.93752
114.5	0.197456	0.39724	0.81193	0.934739	0.030308	0.934739
115.5	0.188403	0.389215	0.806145	0.931744	0.036741	0.931744
116.5	0.183087	0.38138	0.802791	0.929541	0.037823	0.929541
117.5	0.174399	0.369253	0.794809	0.925703	0.040985	0.925703
118.5	0.165094	0.352965	0.78529	0.921659	0.050264	0.921659
119.5	0.154373	0.338767	0.77674	0.917141	0.101189	0.917141
120.5	0.151698	0.332797	0.767089	0.913393	0.235601	0.913393
121.5	0.142765	0.312364	0.751486	0.910291	0.45489	0.910291
122.5	0.135773	0.299517	0.739838	0.906389	0.672098	0.906389
123.5	0.127607	0.291491	0.731938	0.901558	0.807159	0.807159
124.5	0.121469	0.28107	0.723219	0.89663	0.856425	0.856425
125.5	0.115365	0.270476	0.714367	0.891567	0.863758	0.863758
126.5	0.116301	0.262509	0.702728	0.887657	0.864019	0.864019
127.5	0.105862	0.250354	0.694979	0.883168	0.862497	0.862497
128.5	0.104191	0.247291	0.688055	0.8779	0.859624	0.859624
129.5	0.09924	0.234624	0.676564	0.872187	0.85608	0.85608
130.5	0.096508	0.226548	0.662082	0.866167	0.851869	0.851869
131.5	0.092585	0.219145	0.647704	0.86141	0.848279	0.848279
132.5	0.089306	0.211904	0.638336	0.85594	0.844391	0.844391
133.5	0.081401	0.199977	0.627494	0.850034	0.839631	0.839631
134.5	0.076141	0.192906	0.619521	0.846556	0.836829	0.836829
135.5	0.081311	0.193151	0.613345	0.843896	0.834319	0.834319
136.5	0.073308	0.182549	0.605322	0.84038	0.830712	0.830712
137.5	0.065927	0.172322	0.5932	0.833429	0.823307	0.823307
138.5	0.071068	0.171885	0.58052	0.823688	0.812768	0.812768
139.5	0.061115	0.157128	0.56496	0.813215	0.802596	0.802596
140.5	0.05494	0.147844	0.545049	0.803332	0.793668	0.793668
141.5	0.053939	0.139076	0.524579	0.793478	0.784811	0.784811
142.5	0.050881	0.129656	0.50312	0.781287	0.773029	0.773029
143.5	0.042552	0.117095	0.479797	0.766256	0.757839	0.757839
144.5	0.036018	0.103826	0.455309	0.750283	0.741379	0.741379
145.5	0.039258	0.101097	0.432294	0.733622	0.725581	0.725581
146.5	0.030511	0.087966	0.413152	0.715458	0.709737	0.709737
147.5	0.028913	0.084027	0.391229	0.695053	0.690766	0.690766
148.5	0.026553	0.076511	0.361709	0.66861	0.662245	0.662245
149.5	0.022724	0.063423	0.331204	0.640963	0.629894	0.629894
150.5	0.017827	0.05777	0.300359	0.610441	0.596166	0.596166
151.5	0.019086	0.051121	0.281564	0.581273	0.567894	0.567894
152.5	0.019022	0.04936	0.259602	0.549419	0.541386	0.541386
153.5	0.01567	0.042234	0.230152	0.519041	0.517152	0.517152
154.5	0.011502	0.035797	0.205629	0.492153	0.487903	0.487903
155.5	0.012062	0.03139	0.190703	0.469983	0.461812	0.461812
156.5	0.012562	0.02969	0.175254	0.443118	0.428699	0.428699
157.5	0.008582	0.02589	0.160447	0.415862	0.399101	0.399101
158.5	0.00764	0.02281	0.152915	0.394096	0.377984	0.377984
159.5	0.006879	0.019566	0.143292	0.374429	0.365004	0.365004
160.5	0.010286	0.024021	0.130558	0.351142	0.344543	0.344543
161.5	0.006287	0.01782	0.114541	0.320941	0.314671	0.314671
162.5	0.005199	0.017552	0.10195	0.293116	0.285855	0.285855
163.5	0.00541	0.013581	0.09445	0.269992	0.26672	0.26672
164.5	0.00764	0.011263	0.084917	0.25322	0.251341	0.251341
165.5	0.004584	0.010777	0.070802	0.239168	0.240276	0.240276
166.5	0.001778	0.011862	0.062842	0.222399	0.222479	0.222479
167.5	0.002457	0.010233	0.064606	0.20943	0.205762	0.205762
168.5	0.001326	0.010066	0.058504	0.198036	0.188235	0.188235
169.5	0.001605	0.00699	0.048624	0.183402	0.168531	0.168531
170.5	0.00694	0.009667	0.042423	0.16864	0.156393	0.156393
171.5	0.001844	0.005772	0.039917	0.155059	0.152018	0.152018
172.5	0.004332	0.008128	0.035581	0.1395	0.141766	0.141766
173.5	-0.000284	0.005187	0.030435	0.127356	0.12725	0.12725
174.5	0.002991	0.002499	0.037052	0.126043	0.126017	0.126017
175.5	0.00121	0.008123	0.037471	0.124944	0.124205	0.124205
176.5	0.001254	0.004842	0.030151	0.116379	0.11022	0.11022
177.5	0.000965	0.004193	0.028039	0.104704	0.096536	0.096536
178.5	0.001665	0.004145	0.027819	0.094892	0.091865	0.091865
179.5	-0.000667	0.000883	0.02661	0.091688	0.090652	0.090652
180.5	-0.000725	0.002987	0.024981	0.086672	0.086841	0.086841
181.5	-0.001676	0.002291	0.022975	0.080951	0.078207	0.078207
182.5	-0.001102	0.001374	0.019077	0.073311	0.07012	0.07012
183.5	0.000807	0.003691	0.015308	0.066628	0.0614	0.0614
184.5	0.002317	0.00152	0.014991	0.060951	0.053251	0.053251
185.5	-0.001538	0.000701	0.008825	0.058801	0.055727	0.055727
186.5	0.000155	0.002219	0.007577	0.057978	0.063479	0.063479
187.5	0.002667	0.004821	0.010553	0.051475	0.059041	0.059041
188.5	0.001441	0.00612	0.011989	0.04528	0.048127	0.048127
189.5	0.001573	0.004606	0.010294	0.044294	0.039977	0.039977
190.5	4.6e-05	0.002755	0.009183	0.045087	0.040905	0.040905
191.5	0.002435	0.000599	0.008271	0.042619	0.041777	0.041777
192.5	-0.000962	0.002799	0.009833	0.03958	0.040302	0.040302
193.5	-0.000406	0.001913	0.0112	0.037835	0.03626	0.03626
194.5	-0.001462	-0.002334	0.009503	0.037066	0.037657	0.037657
195.5	0.001912	0.001834	0.00813	0.034595	0.034617	0.034617
196.5	0.000109	-0.002271	0.006758	0.031653	0.027933	0.027933
197.5	0.002254	0.001981	0.006848	0.028272	0.025085	0.025085
198.5	0.002806	0.002733	0.00614	0.026122	0.022303	0.022303
199.5	-0.000292	0.000195	0.002897	0.02686	0.022039	0.022039
200.5	0.001458	0.001795	0.002516	0.02744	0.021724	0.021724
201.5	-0.002215	-0.000674	0.001758	0.025635	0.026379	0.026379
202.5	-0.000477	-0.001299	0.000742	0.021321	0.029927	0.029927
203.5	0.001102	0.000303	0.005203	0.012794	0.022591	0.022591
204.5	-0.001874	-0.000142	0.007413	0.007003	0.016209	0.016209
205.5	-0.000178	-0.001142	0.003915	0.004905	0.017195	0.017195
206.5	-0.000309	-7e-06	0.002967	0.008745	0.022989	0.022989
207.5	0.000108	0.001165	0.00419	0.010364	0.022323	0.022323
208.5	-0.001811	0.000535	0.003893	0.008364	0.017424	0.017424
209.5	0.000829	-0.000931	0.007096	0.007017	0.008414	0.008414
210.5	-0.000255	-0.000101	0.004823	0.008819	0.001074	0.001074
211.5	0.000957	0.001501	0.001768	0.008014	-0.00482	-0.00482
212.5	-0.001899	0.00097	0.000128	0.005021	-0.003488	-0.003488
213.5	0.002983	0.001115	-0.000775	0.000253	-0.001857	-0.001857
214.5	0.001026	0.001591	-0.003425	-0.003495	-0.004855	-0.004855
215.5	-0.003748	-0.006831	-0.002238	-0.004475	-0.008931	-0.008931
216.5	-0.002944	-0.005164	-0.002297	-0.004116	-0.006985	-0.006985
217.5	-0.001858	-0.004385	-0.001519	0.001851	0.003	0.003
218.5	0.001485	0.001603	-0.002382	0.005438	0.0085	0.0085
219.5	-0.001075	0.000994	-0.001893	0.006465	0.00819	0.00819
220.5	-0.003008	-0.002556	0.003585	0.00921	0.006032	0.006032
221.5	-0.000584	0.000288	0.00783	0.011655	0.004542	0.004542
222.5	0.001063	0.004811	0.008828	0.014342	0.009561	0.009561
223.5	-0.000697	0.002512	0.005397	0.008711	0.008182	0.008182
224.5	0.001143	-0.002142	-0.001397	0.001467	0.007096	0.007096
225.5	-0.001648	-0.001153	-0.005345	-0.00407	0.004031	0.004031
226.5	0.001732	0.000175	-0.004425	0.00038	0.006678	0.006678
227.5	-0.000872	-0.001432	-0.003195	0.000765	0.000751	0.000751
228.5	0.003395	0.002389	-0.001288	0.000952	0.001774	0.001774
229.5	-0.001183	-0.004856	-0.000369	0.000736	0.003705	0.003705
230.5	-0.001161	-0.000227	-0.000882	0.003147	0.005189	0.005189
231.5	0.000664	0.001342	-0.001228	0.001532	0.002514	0.002514
232.5	-0.001113	-0.00129	0.003793	0.002986	0.002437	0.002437
233.5	0.000789	0.001439	0.004412	0.005951	0.003436	0.003436
234.5	-0.000762	-0.002772	0.001104	0.00475	0.002888	0.002888
235.5	0.000338	-8.6e-05	-0.002381	0.002387	0.002699	0.002699
236.5	0.000501	-0.000394	-0.00494	0.001662	0.001306	0.001306
237.5	-0.001891	4.2e-05	-0.001353	0.004029	0.004226	0.004226
238.5	0.00046	-2.6e-05	0.000152	0.004179	0.006752	0.006752
239.5	0.000706	-0.000831	-0.003571	0.00169	0.003368	0.003368
240.5	-0.000677	-0.002602	-0.007386	-0.004301	-0.003733	-0.003733
241.5	0.003162	0.002423	-0.00372	-0.004709	-0.002387	-0.002387
242.5	-0.000433	0.00111	0.001946	-0.002377	0.000168	0.000168
243.5	-0.000301	0.001443	-0.001741	-0.001619	0.001236	0.001236
244.5	-0.0008	0.000728	-0.000621	-0.002344	0.000856	0.000856
245.5	-5.4e-05	-0.002214	-0.001204	-0.002932	0.002966	0.002966
246.5	3.8e-05	-0.001743	-0.001302	-0.00125	0.006136	0.006136
247.5	0.00033	-0.000891	-0.003543	0.001583	0.005007	0.005007
248.5	0.001899	0.001126	-0.002977	0.003128	0.001654	0.001654
249.5	0.002006	0.001219	-0.002337	0.001484	0.000231	0.000231
250.5	0.001461	-0.002542	-0.001675	0.002591	0.001504	0.001504
251.5	0.000978	0.00044	-0.001558	0.00179	0.003946	0.003946
252.5	-0.000316	-0.000129	-0.002743	-0.001045	0.004479	0.004479
253.5	0.000609	0.001813	-0.002902	-0.004346	0.003664	0.003664
254.5	0.001143	-0.000663	-0.005743	-0.004299	0.003108	0.003108
255.5	-0.000313	-0.003361	-0.009703	-0.002402	0.007298	0.007298
256.5	0.000545	-0.000833	-0.003702	0.001412	0.011343	0.011343
257.5	0.001696	0.000612	0.004182	0.003006	0.005667	0.005667
258.5	-0.001292	0.001006	0.001699	0.003039	0.001223	0.001223
259.5	-0.001036	-0.002832	-0.000713	0.002561	0.001627	0.001627
260.5	0.00047	0.000953	-0.00162	0.001645	-0.000289	-0.000289
261.5	-0.000525	-0.001072	-0.001696	-0.000245	-0.001919	-0.001919
262.5	0.000823	8.9e-05	-0.001246	0.000229	-0.000695	-0.000695
263.5	0.000412	0.000765	0.000873	-0.000201	-0.001948	-0.001948
264.5	-0.001046	-0.001583	0.000819	-0.001527	-0.004101	-0.004101
265.5	0.000508	2.7e-05	-0.002778	-0.001209	-0.000514	-0.000514
266.5	-0.001047	0.000583	-0.001595	0.000379	0.005074	0.005074
267.5	-0.001566	0.001394	0.003464	0.003514	0.009227	0.009227
268.5	0.001057	0.001688	0.004863	0.005795	0.01101	0.01101
269.5	0.00046	0.000481	0.001974	0.001957	0.006999	0.006999
270.5	-3.9e-05	0.001493	0.000704	0.000145	0.006141	0.006141
271.5	-0.001047	-0.000592	-0.000364	0.00172	0.007157	0.007157
272.5	0.000799	0.000384	0.001261	0.006709	0.010163	0.010163
273.5	0.000902	-0.001231	0.001949	0.006996	0.007917	0.007917
274.5	0.000397	0.000539	0.000199	0.001743	0.000554	0.000554
275.5	-0.000803	-0.000454	-0.000346	-0.000275	-0.00484	-0.00484
276.5	0.000366	-0.000862	-0.005998	-0.001939	-0.007404	-0.007404
277.5	0.000314	0.000149	-0.007291	-0.001728	-0.007159	-0.007159
278.5	-0.000318	-0.001116	0.001345	0.003037	-0.005241	-0.005241
279.5	-0.000127	0.000824	0.004053	0.005145	-0.001266	-0.001266
280.5	-0.000784	-4.8e-05	0.00174	0.004798	0.003177	0.003177
281.5	0.001067	0.001869	0.000443	0.005116	0.005449	0.005449
282.5	-0.001698	-0.001849	0.001602	0.006826	0.00577	0.00577
283.5	0.000832	0.00074	-0.000167	0.005919	0.006678	0.006678
284.5	-4.3e-05	-0.001609	-0.003001	0.002741	0.005475	0.005475
285.5	0.000345	0.001002	-0.001941	0.00402	0.006135	0.006135
286.5	-0.000591	-0.000172	0.000732	0.006799	0.00997	0.00997
287.5	-4e-05	-0.000528	0.004441	0.008562	0.012094	0.012094
288.5	-0.000302	0.000479	0.006769	0.005547	0.010075	0.010075
289.5	-0.00097	0.000342	0.003037	7.4e-05	0.001681	0.001681
290.5	-0.00231	0.002214	-0.001992	-0.00217	-0.004286	-0.004286
291.5	0.00031	0.000609	-0.002454	-0.000126	-0.005089	-0.005089
292.5	0.000892	-0.001347	-0.002396	0.000531	-0.006045	-0.006045
293.5	0.000899	-0.000185	-0.000898	0.002046	-0.004252	-0.004252
294.5	0.000793	-0.000193	-0.000887	0.003316	6e-06	6e-06
295.5	0.003099	0.001148	-0.001916	0.003818	0.003805	0.003805
296.5	-0.000471	-0.001305	-0.000368	0.00546	0.003854	0.003854
297.5	0.001223	-0.000742	0.00133	0.003118	0.000517	0.000517
298.5	-0.001156	-0.002855	-0.000776	0.00379	0.006472	0.006472
299.5	-0.000228	-4.3e-05	-0.002562	0.004357	0.010774	0.010774
300.5	0.000107	-0.001755	-0.001866	0.002805	0.009588	0.009588
301.5	-5.6e-05	-0.002343	3.4e-05	-0.001599	0.004201	0.004201
302.5	0.000758	-0.000412	0.000456	-0.001317	0.003728	0.003728
303.5	0.001813	8.1e-05	0.000327	-0.00165	0.003207	0.003207
304.5	0.000898	-0.000731	0.000878	-0.001003	0.001938	0.001938
305.5	-0.000299	-0.002723	0.001068	0.00139	0.004589	0.004589
306.5	-0.000515	-0.000865	-0.000238	0.00168	0.003267	0.003267
307.5	0.000398	-0.00132	-0.000524	0.001597	0.002047	0.002047
308.5	-0.001979	-0.003889	-0.001714	0.000809	-0.000554	-0.000554
309.5	0.000186	2.8e-05	-0.003628	-0.00177	-0.003929	-0.003929
310.5	-0.002022	-0.00288	-0.00295	-0.003419	-0.007432	-0.007432
311.5	-0.001036	-0.000703	-0.001077	-0.003768	-0.006229	-0.006229
312.5	-0.000217	0.000687	-0.001505	-0.003715	-0.003856	-0.003856
313.5	0.00019	7e-05	-0.00173	-0.004318	-0.003643	-0.003643
314.5	0.001603	0.001836	0.002189	-0.004975	-0.001031	-0.001031
315.5	0.000582	0.001931	0.002351	-0.004748	0.000636	0.000636
316.5	-0.001743	-0.001889	0.000356	-0.001721	0.003731	0.003731
317.5	0.000323	-0.001054	0.001148	0.000354	0.005811	0.005811

## Sheet: SD_Ppop_30s_head
wave_number	fsc_nomask	fsc_sphericalmask	fsc_loosemask	fsc_tightmask	fsc_noisesub_true	fsc_noisesub
0.5	1	1	1	1	nan	1
1.5	0.999882	0.999972	0.999997	1	-3	1
2.5	0.999931	0.999969	0.999993	1	0.4	1
3.5	0.999425	0.999796	0.999986	0.999999	-0.111111	0.999999
4.5	0.999528	0.999851	0.999977	0.999998	0.142857	0.999998
5.5	0.999114	0.999683	0.999962	0.999992	-0.12605	0.999992
6.5	0.9989	0.999493	0.999948	0.999963	-0.021311	0.999963
7.5	0.997862	0.999127	0.999921	0.999933	-0.011722	0.999933
8.5	0.997302	0.998881	0.999873	0.999933	-0.067362	0.999933
9.5	0.996374	0.998462	0.999815	0.999918	-0.093207	0.999918
10.5	0.996503	0.998602	0.999731	0.999876	-0.075812	0.999876
11.5	0.995767	0.998138	0.999665	0.999858	-0.076018	0.999858
12.5	0.994917	0.997731	0.999619	0.999843	-0.091097	0.999843
13.5	0.994754	0.997807	0.999578	0.999848	-0.045436	0.999848
14.5	0.993894	0.99739	0.999541	0.999833	-0.018208	0.999833
15.5	0.993399	0.997227	0.999482	0.999813	0.019731	0.999813
16.5	0.993004	0.996807	0.999395	0.999795	0.031303	0.999795
17.5	0.9915	0.996237	0.999283	0.99978	0.018868	0.99978
18.5	0.988854	0.994917	0.999192	0.999778	0.006138	0.999778
19.5	0.986515	0.994015	0.999035	0.999753	0.001929	0.999753
20.5	0.982666	0.992309	0.998735	0.999682	0.015325	0.999682
21.5	0.974843	0.989295	0.998366	0.999537	0.018094	0.999537
22.5	0.962249	0.983804	0.997768	0.999318	0.00884	0.999318
23.5	0.950481	0.979012	0.997201	0.999143	-0.003839	0.999143
24.5	0.944249	0.975807	0.996549	0.998985	-0.007812	0.998985
25.5	0.935728	0.971171	0.995883	0.998881	-0.002831	0.998881
26.5	0.923665	0.965927	0.995238	0.998806	0.011013	0.998806
27.5	0.91694	0.962649	0.994442	0.998721	0.016405	0.998721
28.5	0.908146	0.956696	0.993507	0.998582	0.012985	0.998582
29.5	0.903043	0.955281	0.992999	0.998418	0.001617	0.998418
30.5	0.88992	0.950733	0.992902	0.9983	-0.005569	0.9983
31.5	0.879143	0.944696	0.99249	0.998189	-0.012495	0.998189
32.5	0.859637	0.935677	0.991679	0.998081	-0.018315	0.998081
33.5	0.856962	0.93386	0.991521	0.998	-0.012158	0.998
34.5	0.860974	0.93498	0.991449	0.997917	2.9e-05	0.997917
35.5	0.851911	0.932016	0.990845	0.997811	0.003933	0.997811
36.5	0.847718	0.928227	0.989937	0.997618	0.005944	0.997618
37.5	0.829667	0.919721	0.989457	0.997386	0.00445	0.997386
38.5	0.813629	0.91123	0.989026	0.997179	0.001498	0.997179
39.5	0.806487	0.907423	0.988244	0.996923	0.001875	0.996923
40.5	0.790283	0.899294	0.986315	0.996477	-0.004879	0.996477
41.5	0.765685	0.884138	0.984246	0.99603	-0.010681	0.99603
42.5	0.761063	0.881652	0.983105	0.995642	-0.013502	0.995642
43.5	0.753689	0.878837	0.982687	0.995264	-0.011624	0.995264
44.5	0.734924	0.869309	0.982366	0.995036	-0.008428	0.995036
45.5	0.705019	0.8518	0.980363	0.994546	-0.011462	0.994546
46.5	0.672107	0.83525	0.977921	0.99401	-0.014374	0.99401
47.5	0.656942	0.819705	0.975795	0.993391	-0.012659	0.993391
48.5	0.639569	0.808553	0.974896	0.992841	-0.011589	0.992841
49.5	0.625087	0.80239	0.974438	0.992259	-0.011173	0.992259
50.5	0.600815	0.78592	0.97265	0.991739	-0.012263	0.991739
51.5	0.584483	0.771142	0.970575	0.991495	-0.013805	0.991495
52.5	0.574556	0.765872	0.967444	0.991179	-0.010156	0.991179
53.5	0.543905	0.74658	0.965187	0.990829	-0.001673	0.990829
54.5	0.544528	0.740299	0.963208	0.990224	-0.000403	0.990224
55.5	0.532808	0.730392	0.961911	0.989414	-0.003702	0.989414
56.5	0.51235	0.723259	0.961183	0.98881	-0.007313	0.98881
57.5	0.502822	0.709692	0.958833	0.987882	-0.008637	0.987882
58.5	0.47781	0.692548	0.956117	0.987146	-0.001626	0.987146
59.5	0.466965	0.683285	0.954526	0.986421	0.004844	0.986421
60.5	0.471366	0.68301	0.952858	0.985624	0.004639	0.985624
61.5	0.452346	0.67151	0.950894	0.985034	-0.001392	0.985034
62.5	0.434954	0.646996	0.948345	0.984062	-0.010078	0.984062
63.5	0.417131	0.638766	0.946464	0.983498	-0.019859	0.983498
64.5	0.396998	0.621969	0.942817	0.98297	-0.025023	0.98297
65.5	0.396434	0.618851	0.941573	0.982631	-0.023102	0.982631
66.5	0.383104	0.60558	0.940708	0.982258	-0.016623	0.982258
67.5	0.368463	0.590713	0.938143	0.981549	-0.010135	0.981549
68.5	0.347701	0.578054	0.934677	0.980858	-0.010646	0.980858
69.5	0.349937	0.575156	0.931103	0.980137	-0.008666	0.980137
70.5	0.348242	0.568789	0.930362	0.979881	-0.004195	0.979881
71.5	0.3318	0.55746	0.92925	0.979533	-0.001838	0.979533
72.5	0.325093	0.54897	0.926774	0.978826	-0.005838	0.978826
73.5	0.321828	0.543355	0.924687	0.977836	-0.014401	0.977836
74.5	0.314336	0.537494	0.922725	0.97683	-0.014818	0.97683
75.5	0.304395	0.531545	0.921305	0.976419	-0.011518	0.976419
76.5	0.313476	0.532015	0.920853	0.976352	-0.003424	0.976352
77.5	0.307359	0.527472	0.920199	0.976249	0.003391	0.976249
78.5	0.294391	0.515337	0.919016	0.975526	0.005274	0.975526
79.5	0.290505	0.51501	0.917488	0.974492	0.000936	0.974492
80.5	0.306727	0.518984	0.916888	0.974091	-0.004822	0.974091
81.5	0.295532	0.520713	0.916483	0.974012	-0.012592	0.974012
82.5	0.294507	0.517512	0.915834	0.974104	-0.01407	0.974104
83.5	0.290785	0.511829	0.915144	0.974073	-0.016277	0.974073
84.5	0.289379	0.509428	0.914837	0.97359	-0.015344	0.97359
85.5	0.279366	0.503644	0.913509	0.973258	-0.012809	0.973258
86.5	0.270997	0.490304	0.911085	0.972824	-0.013603	0.972824
87.5	0.268395	0.483377	0.908535	0.972415	-0.014207	0.972415
88.5	0.263344	0.483369	0.907787	0.971796	-0.016797	0.971796
89.5	0.264372	0.48441	0.907176	0.971133	-0.020399	0.971133
90.5	0.260134	0.476143	0.906484	0.970833	-0.01893	0.970833
91.5	0.26342	0.480206	0.90608	0.97082	-0.016368	0.97082
92.5	0.261702	0.477589	0.906203	0.971167	-0.011304	0.971167
93.5	0.254272	0.473176	0.906622	0.970899	-0.009584	0.970899
94.5	0.24822	0.464835	0.904029	0.970283	-0.012315	0.970283
95.5	0.242934	0.46053	0.899633	0.96916	-0.022602	0.96916
96.5	0.2382	0.448769	0.895765	0.967462	-0.026978	0.967462
97.5	0.232987	0.445001	0.894283	0.965986	-0.022175	0.965986
98.5	0.228206	0.439247	0.891682	0.964827	-0.01406	0.964827
99.5	0.223633	0.432274	0.888222	0.963632	-0.008632	0.963632
100.5	0.210879	0.423619	0.885283	0.96296	-0.00836	0.96296
101.5	0.212407	0.41384	0.881858	0.962141	-0.00899	0.962141
102.5	0.203546	0.40578	0.878443	0.961755	-0.002708	0.961755
103.5	0.19904	0.398247	0.873854	0.960742	0.003632	0.960742
104.5	0.190058	0.382648	0.869737	0.95933	0.005551	0.95933
105.5	0.181193	0.369996	0.865298	0.957726	0.010033	0.957726
106.5	0.172816	0.362131	0.859281	0.955439	0.022926	0.955439
107.5	0.167473	0.354657	0.853519	0.952711	0.058327	0.952711
108.5	0.159904	0.33943	0.84495	0.949825	0.131591	0.949825
109.5	0.156488	0.325325	0.834858	0.946163	0.25803	0.946163
110.5	0.142662	0.309395	0.824943	0.942106	0.430057	0.942106
111.5	0.13561	0.295755	0.816141	0.938391	0.621975	0.938391
112.5	0.128856	0.292267	0.810202	0.935815	0.777711	0.777711
113.5	0.131272	0.285456	0.807284	0.934544	0.866256	0.866256
114.5	0.119999	0.273156	0.805335	0.933608	0.896608	0.896608
115.5	0.123179	0.273307	0.80339	0.933316	0.903262	0.903262
116.5	0.118755	0.269661	0.798483	0.931422	0.905072	0.905072
117.5	0.113655	0.25686	0.788832	0.927992	0.906031	0.906031
118.5	0.105243	0.242338	0.77804	0.923216	0.904801	0.904801
119.5	0.098208	0.227814	0.765399	0.917407	0.901069	0.901069
120.5	0.094598	0.22494	0.750484	0.911512	0.896647	0.896647
121.5	0.086879	0.208085	0.733877	0.906237	0.892396	0.892396
122.5	0.083006	0.190952	0.720992	0.902066	0.889648	0.889648
123.5	0.077705	0.187959	0.71102	0.89784	0.886705	0.886705
124.5	0.073232	0.181204	0.704427	0.893548	0.883597	0.883597
125.5	0.073072	0.177369	0.700519	0.888831	0.879368	0.879368
126.5	0.071244	0.170498	0.693859	0.884491	0.875649	0.875649
127.5	0.063246	0.165854	0.685689	0.88194	0.873877	0.873877
128.5	0.06389	0.157488	0.67614	0.879995	0.873612	0.873612
129.5	0.061998	0.15493	0.665906	0.876885	0.871716	0.871716
130.5	0.056771	0.147649	0.654008	0.871493	0.86667	0.86667
131.5	0.053651	0.139998	0.642619	0.865534	0.859948	0.859948
132.5	0.052297	0.135886	0.630834	0.859351	0.853152	0.853152
133.5	0.050339	0.126803	0.620975	0.854718	0.847535	0.847535
134.5	0.050965	0.123136	0.606793	0.85024	0.843033	0.843033
135.5	0.046602	0.117452	0.591934	0.844434	0.837302	0.837302
136.5	0.042184	0.108991	0.577159	0.83682	0.829765	0.829765
137.5	0.038898	0.103689	0.560431	0.828221	0.82198	0.82198
138.5	0.038286	0.09814	0.547454	0.819979	0.814875	0.814875
139.5	0.034299	0.089985	0.529845	0.810377	0.806937	0.806937
140.5	0.026498	0.081973	0.507537	0.799005	0.797699	0.797699
141.5	0.029403	0.071595	0.481763	0.785504	0.785857	0.785857
142.5	0.024204	0.058932	0.452856	0.770269	0.769584	0.769584
143.5	0.022992	0.062689	0.431567	0.754446	0.751648	0.751648
144.5	0.017139	0.053843	0.412939	0.736471	0.730632	0.730632
145.5	0.016925	0.051027	0.391077	0.715489	0.708043	0.708043
146.5	0.017113	0.047897	0.362875	0.69262	0.685755	0.685755
147.5	0.010727	0.040817	0.335445	0.67032	0.665033	0.665033
148.5	0.014434	0.03985	0.314567	0.65009	0.646497	0.646497
149.5	0.012162	0.035876	0.295976	0.628031	0.625959	0.625959
150.5	0.00995	0.029472	0.271387	0.601091	0.600229	0.600229
151.5	0.013234	0.024173	0.248877	0.572858	0.573536	0.573536
152.5	0.009242	0.023301	0.22898	0.543325	0.545399	0.545399
153.5	0.0101	0.022408	0.211669	0.520593	0.523039	0.523039
154.5	0.007001	0.018488	0.191335	0.501301	0.503605	0.503605
155.5	0.00414	0.018949	0.174872	0.479557	0.480544	0.480544
156.5	0.004005	0.016262	0.160176	0.453081	0.453816	0.453816
157.5	0.004166	0.013981	0.144949	0.422982	0.422518	0.422518
158.5	0.004493	0.012045	0.140011	0.396511	0.39349	0.39349
159.5	0.004772	0.010934	0.136091	0.372962	0.368719	0.368719
160.5	0.003807	0.012261	0.120896	0.35592	0.348078	0.348078
161.5	0.003571	0.013545	0.099329	0.334677	0.324307	0.324307
162.5	0.00166	0.012251	0.087357	0.313772	0.297872	0.297872
163.5	0.005673	0.006001	0.08188	0.294877	0.27683	0.27683
164.5	-0.002307	0.004161	0.07583	0.276033	0.259849	0.259849
165.5	0.001369	0.006879	0.068298	0.25592	0.243517	0.243517
166.5	0.001175	0.002115	0.05987	0.237579	0.23212	0.23212
167.5	0.003019	0.005088	0.052792	0.21624	0.215603	0.215603
168.5	0.000178	0.005449	0.047655	0.198049	0.198075	0.198075
169.5	-5.1e-05	0.004904	0.037412	0.185482	0.1811	0.1811
170.5	-0.000296	0.00323	0.028226	0.176217	0.165208	0.165208
171.5	-0.000533	0.005871	0.033791	0.167973	0.15803	0.15803
172.5	0.000569	0.003634	0.037999	0.158404	0.153219	0.153219
173.5	0.001111	0.005787	0.03429	0.146328	0.146727	0.146727
174.5	0.001338	0.005573	0.030283	0.133838	0.136031	0.136031
175.5	0.002826	0.004705	0.028223	0.121369	0.118615	0.118615
176.5	-0.001259	0.00105	0.024795	0.116934	0.109169	0.109169
177.5	0.00475	0.00476	0.023415	0.112503	0.096871	0.096871
178.5	-0.000527	0.004564	0.025725	0.109391	0.087423	0.087423
179.5	0.000163	0.00181	0.022456	0.101179	0.070911	0.070911
180.5	0.001447	0.004423	0.016095	0.089019	0.056465	0.056465
181.5	0.001332	0.00422	0.016063	0.078135	0.052591	0.052591
182.5	0.002297	0.003398	0.021127	0.073349	0.056212	0.056212
183.5	-0.000164	-0.001228	0.025538	0.073826	0.064728	0.064728
184.5	0.002183	0.002659	0.028476	0.080108	0.071572	0.071572
185.5	0.001432	0.001569	0.022934	0.080173	0.068657	0.068657
186.5	0.000967	0.002252	0.013154	0.076065	0.063702	0.063702
187.5	0.002085	0.003029	0.012482	0.070116	0.057014	0.057014
188.5	-0.000366	0.002778	0.017008	0.067998	0.057698	0.057698
189.5	-5.1e-05	0.000677	0.018315	0.066111	0.053975	0.053975
190.5	9.3e-05	0.000571	0.013257	0.057993	0.046779	0.046779
191.5	-0.000431	-0.001262	0.007052	0.048946	0.04078	0.04078
192.5	0.000504	0.003576	0.008954	0.039243	0.035224	0.035224
193.5	-0.001774	-0.000303	0.012126	0.033096	0.031816	0.031816
194.5	0.001915	0.002722	0.007889	0.030672	0.027927	0.027927
195.5	0.000124	0.000353	0.00123	0.027203	0.020571	0.020571
196.5	-9.7e-05	-0.000336	0.005183	0.023631	0.014806	0.014806
197.5	-0.000326	0.000998	0.010153	0.021148	0.017477	0.017477
198.5	0.002488	-0.000908	0.007689	0.0168	0.022106	0.022106
199.5	-0.001115	0.002338	0.000559	0.011182	0.02313	0.02313
200.5	0.001104	0.001291	0.000434	0.006055	0.018269	0.018269
201.5	0.000482	0.002662	0.001249	0.007433	0.014178	0.014178
202.5	-0.00069	0.000286	0.002153	0.01256	0.013068	0.013068
203.5	0.002287	0.003844	0.001888	0.019397	0.016328	0.016328
204.5	-0.001145	0.001052	-0.000677	0.023516	0.019749	0.019749
205.5	-0.001727	-0.001407	-0.001677	0.025754	0.021363	0.021363
206.5	0.001483	0.001506	0.001284	0.025844	0.020339	0.020339
207.5	0.002296	0.003702	0.003099	0.023171	0.020052	0.020052
208.5	-0.0005	0.003074	0.00439	0.02257	0.025927	0.025927
209.5	0.002234	0.000251	0.010714	0.019338	0.028883	0.028883
210.5	-0.000899	0.001349	0.013159	0.018407	0.031251	0.031251
211.5	0.002177	0.001288	0.005631	0.018482	0.029721	0.029721
212.5	-0.001837	-0.001337	-0.002444	0.018346	0.022336	0.022336
213.5	-0.002135	-0.002226	-0.004266	0.018303	0.017887	0.017887
214.5	-0.003057	-0.000815	0.001173	0.017581	0.013702	0.013702
215.5	-0.000472	-0.001308	0.004563	0.013202	0.009674	0.009674
216.5	-0.001771	-0.00076	0.002895	0.00649	0.003285	0.003285
217.5	0.002642	0.000973	0.003576	-0.000199	-0.003205	-0.003205
218.5	-0.001669	-0.002465	0.007473	-0.006154	-0.006057	-0.006057
219.5	0.000344	-0.000124	0.00703	-0.010709	-0.009084	-0.009084
220.5	-0.001377	0.000121	0.001188	-0.014093	-0.010422	-0.010422
221.5	0.000191	-0.002068	-0.005528	-0.015524	-0.010013	-0.010013
222.5	0.001353	0.00059	-0.005743	-0.014841	-0.008642	-0.008642
223.5	-0.00098	-0.000605	-0.001036	-0.011367	-0.005141	-0.005141
224.5	0.002788	0.003387	0.00255	-0.007048	-0.003651	-0.003651
225.5	-9e-06	-0.000611	0.001622	-0.004062	-0.004539	-0.004539
226.5	-0.00029	-0.002502	-0.000171	0.000863	-0.003076	-0.003076
227.5	-0.001979	-0.004509	0.001972	0.007318	0.001916	0.001916
228.5	-0.001694	-0.002185	0.001866	0.011992	0.004072	0.004072
229.5	-0.003128	-0.001224	0.004213	0.015516	0.009499	0.009499
230.5	-0.001021	0.002629	0.006579	0.015901	0.011293	0.011293
231.5	0.00164	0.003806	0.010296	0.013662	0.013099	0.013099
232.5	0.00144	0.002856	0.007485	0.010159	0.01036	0.01036
233.5	-0.002008	-0.002421	0.000644	0.005854	0.00414	0.00414
234.5	0.003587	0.003631	-0.002802	0.000535	-0.002926	-0.002926
235.5	0.001748	0.002276	-0.001033	-0.005591	-0.007402	-0.007402
236.5	0.000776	-0.001448	0.000103	-0.00425	-0.004667	-0.004667
237.5	-0.002778	-0.000994	-0.002914	-0.000218	-0.001091	-0.001091
238.5	-0.001614	-0.00261	-0.005692	0.004331	0.002919	0.002919
239.5	0.00113	0.000964	-0.000259	0.007167	0.008027	0.008027
240.5	-0.000129	0.002478	0.004519	0.005734	0.01063	0.01063
241.5	-0.001032	0.001724	0.003089	0.001862	0.008234	0.008234
242.5	0.000422	0.001375	-0.002101	-0.000796	0.002081	0.002081
243.5	-0.000355	0.000528	-0.002808	-0.003514	-0.005418	-0.005418
244.5	0.002262	0.00249	0.000806	-0.001823	-0.007823	-0.007823
245.5	0.001249	8e-06	0.002833	0.001812	-0.006861	-0.006861
246.5	-0.000714	0.001457	0.002164	0.003522	-0.009074	-0.009074
247.5	-0.000205	0.000304	0.004813	0.006157	-0.008021	-0.008021
248.5	0.001762	0.002359	0.002927	0.00511	-0.008199	-0.008199
249.5	0.001562	-0.00021	-0.001178	0.003984	-0.0067	-0.0067
250.5	-0.000211	-0.000719	-0.003633	-0.000914	-0.005442	-0.005442
251.5	-0.001476	0.001453	-0.005053	-0.004807	-0.003653	-0.003653
252.5	0.000266	-0.000944	-0.005105	-0.008484	-0.005813	-0.005813
253.5	0.001709	0.000738	-0.003603	-0.008182	-0.003185	-0.003185
254.5	-0.001822	-0.003786	-0.00254	-0.004402	0.001254	0.001254
255.5	-0.001582	-0.003632	-0.001261	-0.000687	0.004663	0.004663
256.5	-0.000395	-0.000556	-8.7e-05	0.001686	0.007319	0.007319
257.5	0.001075	0.001316	0.000584	0.001281	0.007877	0.007877
258.5	0.000146	-0.000253	0.001757	0.002095	0.010175	0.010175
259.5	-0.000849	0.000588	0.002001	0.002683	0.010806	0.010806
260.5	0.000103	0.001577	0.000337	0.001683	0.008201	0.008201
261.5	0.00158	-8.7e-05	-0.003613	0.001925	0.008013	0.008013
262.5	-0.001193	-0.000805	-0.006725	0.001995	0.005752	0.005752
263.5	0.001479	0.000677	-0.001406	0.004297	0.006054	0.006054
264.5	-0.000828	-0.000425	0.001595	0.003561	0.001056	0.001056
265.5	-0.002029	-0.002221	0.001054	0.000901	-0.004224	-0.004224
266.5	0.001454	0.000934	-0.0016	-0.001527	-0.005505	-0.005505
267.5	0.000137	0.000142	-0.002579	0.000556	-0.000711	-0.000711
268.5	0.000917	0.000459	0.001124	0.002194	0.00124	0.00124
269.5	-0.001144	-0.000749	0.003535	0.003224	0.001921	0.001921
270.5	0.000527	0.000501	0.00206	0.001752	-0.000583	-0.000583
271.5	-0.001101	5.8e-05	-0.001317	0.000125	-0.000303	-0.000303
272.5	0.001874	0.00086	-0.00387	-0.002934	0.001259	0.001259
273.5	0.001256	0.001312	-0.004103	-0.002583	0.004908	0.004908
274.5	-0.000932	-0.001757	-0.00626	0.000475	0.007812	0.007812
275.5	-0.000453	-0.001462	-0.005338	0.003647	0.007949	0.007949
276.5	-5.7e-05	9.8e-05	-0.002672	0.008961	0.01148	0.01148
277.5	0.001794	0.000848	0.001692	0.009189	0.014447	0.014447
278.5	0.001359	-0.001319	0.001499	0.007417	0.015394	0.015394
279.5	0.000765	0.001697	-0.001529	0.005023	0.015012	0.015012
280.5	0.000401	0.000352	-0.006366	0.004102	0.011312	0.011312
281.5	0.001735	-0.000257	-0.005102	0.007223	0.010555	0.010555
282.5	0.00153	0.000298	-0.000616	0.007372	0.007438	0.007438
283.5	-0.001362	0.000102	0.00256	0.00501	0.004732	0.004732
284.5	-0.001233	-0.00245	0.000389	0.002513	0.00381	0.00381
285.5	-0.001604	0.001005	-0.001438	0.001046	0.005578	0.005578
286.5	0.001143	0.0012	-0.00022	0.003269	0.011183	0.011183
287.5	-0.001155	0.000768	0.001703	0.007317	0.018113	0.018113
288.5	0.001947	0.002393	0.00173	0.009958	0.023156	0.023156
289.5	0.000826	0.001518	0.002828	0.009942	0.020361	0.020361
290.5	-0.001217	-0.001345	0.004628	0.007809	0.0132	0.0132
291.5	0.000708	0.000847	0.001425	0.003833	0.004405	0.004405
292.5	0.001181	9e-06	-0.000914	-0.000387	-0.002246	-0.002246
293.5	0.000834	-0.001441	-5.3e-05	-0.005265	-0.006055	-0.006055
294.5	-9.7e-05	0.001222	0.000187	-0.009857	-0.010153	-0.010153
295.5	-0.000448	0.001705	-0.003207	-0.010821	-0.007189	-0.007189
296.5	0.001006	2e-06	-0.004416	-0.01187	-0.005127	-0.005127
297.5	0.000411	-0.000436	-0.001874	-0.008807	0.001525	0.001525
298.5	-0.001793	-0.002248	0.001138	-0.006748	0.004683	0.004683
299.5	-0.000868	-6.3e-05	-0.000414	-0.006241	0.005212	0.005212
300.5	-0.003132	-0.002291	-0.002161	-0.006223	0.002943	0.002943
301.5	0.000453	1.5e-05	0.000308	-0.007695	-0.000217	-0.000217
302.5	-0.000358	-0.000799	0.000668	-0.007055	-0.004054	-0.004054
303.5	-0.001737	-0.000376	0.001211	-0.004422	-0.003909	-0.003909
304.5	0.000905	-0.001116	0.002952	-0.001621	-0.001832	-0.001832
305.5	-0.000907	-0.000492	0.00194	0.002215	0.003743	0.003743
306.5	-0.00071	-0.000141	-0.000733	0.003209	0.006661	0.006661
307.5	0.000113	0.000485	-0.003678	0.000537	0.00408	0.00408
308.5	-0.001196	0.000809	-0.004198	-0.000796	0.002811	0.002811
309.5	-1.4e-05	0.00275	-0.003904	-0.001246	0.001855	0.001855
310.5	-0.001469	-0.001461	-0.003305	-0.000584	0.003379	0.003379
311.5	-0.001925	-0.001268	-0.00373	-0.001411	0.005705	0.005705
312.5	0.001768	0.000427	-0.003024	-0.001266	0.006084	0.006084
313.5	-0.000116	0.000228	-0.001797	-6.7e-05	0.007425	0.007425
314.5	-0.000924	0.001203	0.000873	0.001807	0.006313	0.006313
315.5	0.000261	0.000745	0.000201	0.003125	0.004852	0.004852
316.5	0.001268	4.1e-05	-0.001727	0.001794	0.000405	0.000405
317.5	0.001737	-0.000517	-0.003805	0.001014	-0.001734	-0.001734

## Sheet: SD_Epop_50s
wave_number	fsc_nomask	fsc_sphericalmask	fsc_loosemask	fsc_tightmask	fsc_noisesub_true	fsc_noisesub
0.5	1	1	1	1	nan	1
1.5	0.999983	0.999996	1	1	nan	1
2.5	0.999976	0.999992	0.999999	1	0	1
3.5	0.999879	0.999965	0.999993	0.999999	-0.111111	0.999999
4.5	0.999888	0.999959	0.999982	0.999995	-0.054795	0.999995
5.5	0.999762	0.999911	0.999984	0.999995	0.042105	0.999995
6.5	0.999739	0.999888	0.99998	0.999991	-0.042857	0.999991
7.5	0.999572	0.999841	0.999974	0.999987	-0.058537	0.999987
8.5	0.999376	0.999786	0.999957	0.999979	0.033149	0.999979
9.5	0.999231	0.999728	0.999952	0.999966	-0.086792	0.999966
10.5	0.999398	0.99976	0.999953	0.999968	-0.003711	0.999968
11.5	0.999199	0.999666	0.999935	0.999962	-0.029079	0.999962
12.5	0.998992	0.999563	0.999915	0.99996	0.044476	0.99996
13.5	0.998949	0.999571	0.9999	0.999958	0.050272	0.999958
14.5	0.998803	0.999496	0.999894	0.999947	-0.015927	0.999947
15.5	0.998924	0.99955	0.999898	0.999947	-0.020642	0.999947
16.5	0.998777	0.999499	0.999902	0.99995	0.009412	0.99995
17.5	0.998536	0.99936	0.999868	0.999948	0.066098	0.999948
18.5	0.998349	0.999289	0.999843	0.999942	0.019134	0.999942
19.5	0.998068	0.999178	0.999838	0.999932	-0.003503	0.999932
20.5	0.997454	0.998948	0.999799	0.99992	0.018964	0.99992
21.5	0.996374	0.998501	0.999699	0.999892	-0.010022	0.999892
22.5	0.994922	0.997868	0.999557	0.999862	-0.011334	0.999862
23.5	0.993103	0.997195	0.999441	0.999822	-0.022626	0.999822
24.5	0.992504	0.996951	0.999358	0.999792	-0.001724	0.999792
25.5	0.991294	0.996356	0.999224	0.999752	-0.013385	0.999752
26.5	0.989017	0.995435	0.999013	0.999703	-0.008488	0.999703
27.5	0.988983	0.995206	0.99898	0.999699	0.008453	0.999699
28.5	0.98838	0.995284	0.999002	0.999688	0.016911	0.999688
29.5	0.986625	0.994329	0.998888	0.999646	-0.003036	0.999646
30.5	0.984023	0.993495	0.998673	0.999598	-0.00089	0.999598
31.5	0.982806	0.992816	0.998574	0.999534	0.004326	0.999534
32.5	0.981561	0.99232	0.998467	0.999477	-0.000913	0.999477
33.5	0.981479	0.992115	0.998423	0.999471	-0.012655	0.999471
34.5	0.980864	0.991771	0.99841	0.999479	-0.011799	0.999479
35.5	0.980482	0.991816	0.998378	0.999464	-0.00357	0.999464
36.5	0.979778	0.99167	0.998274	0.99947	0.01155	0.99947
37.5	0.978698	0.991017	0.998136	0.999435	0.007642	0.999435
38.5	0.978005	0.990739	0.997994	0.999393	0.026218	0.999393
39.5	0.977574	0.990416	0.997898	0.999367	0.016571	0.999367
40.5	0.975636	0.989968	0.997897	0.999355	-0.000647	0.999355
41.5	0.974078	0.988957	0.997788	0.999321	-0.006356	0.999321
42.5	0.972536	0.988346	0.997558	0.999252	-0.005129	0.999252
43.5	0.969548	0.987061	0.997327	0.999167	-0.003735	0.999167
44.5	0.966794	0.98603	0.997165	0.999099	0.001255	0.999099
45.5	0.964605	0.984935	0.996888	0.999013	0.001628	0.999013
46.5	0.962445	0.983998	0.996732	0.998965	0.006011	0.998965
47.5	0.958805	0.982876	0.996469	0.998915	-0.008866	0.998915
48.5	0.95341	0.980284	0.996001	0.998829	0.003094	0.998829
49.5	0.949893	0.978938	0.995781	0.998745	-0.002381	0.998745
50.5	0.947276	0.977895	0.995677	0.99869	0.008434	0.99869
51.5	0.944113	0.976956	0.995536	0.998672	0.009646	0.998672
52.5	0.943483	0.97625	0.995223	0.998576	0.000795	0.998576
53.5	0.93937	0.974586	0.994871	0.998443	0.002444	0.998443
54.5	0.933675	0.97209	0.994455	0.99829	0.008913	0.99829
55.5	0.930821	0.971137	0.994143	0.998219	-0.005348	0.998219
56.5	0.9299	0.970448	0.993984	0.998179	0.001275	0.998179
57.5	0.927514	0.969473	0.993913	0.998103	0.001725	0.998103
58.5	0.926054	0.969237	0.993794	0.997987	-0.001394	0.997987
59.5	0.923394	0.967781	0.993484	0.997895	-0.007559	0.997895
60.5	0.921348	0.966152	0.993088	0.997817	-0.002436	0.997817
61.5	0.917439	0.964919	0.992706	0.997695	0.004069	0.997695
62.5	0.912461	0.963166	0.992402	0.997617	5e-05	0.997617
63.5	0.907591	0.960964	0.992052	0.997538	0.008356	0.997538
64.5	0.904609	0.959712	0.991384	0.997398	0.000984	0.997398
65.5	0.9007	0.95751	0.991	0.997237	0.006154	0.997237
66.5	0.896392	0.955552	0.99073	0.997054	0.006752	0.997054
67.5	0.891161	0.953654	0.990274	0.996861	0.001857	0.996861
68.5	0.882971	0.950114	0.989806	0.996709	-0.000127	0.996709
69.5	0.87813	0.947959	0.989259	0.996617	0.004456	0.996617
70.5	0.877996	0.947319	0.989043	0.996556	0.002693	0.996556
71.5	0.875847	0.947069	0.988806	0.996418	-0.004043	0.996418
72.5	0.870949	0.944596	0.988358	0.996264	0.000144	0.996264
73.5	0.868026	0.943634	0.988027	0.996172	0.002082	0.996172
74.5	0.86869	0.943872	0.988161	0.996252	-0.002615	0.996252
75.5	0.869828	0.944502	0.988496	0.996391	-0.001787	0.996391
76.5	0.870023	0.944815	0.988567	0.996422	0.001613	0.996422
77.5	0.872568	0.946347	0.98863	0.996353	0.003193	0.996353
78.5	0.868537	0.944895	0.98831	0.996292	-0.004133	0.996292
79.5	0.864164	0.942496	0.98786	0.996244	-0.000603	0.996244
80.5	0.86266	0.94182	0.987624	0.996184	-0.001173	0.996184
81.5	0.860153	0.941681	0.987581	0.996074	-0.003397	0.996074
82.5	0.856523	0.94039	0.987369	0.99598	-0.002751	0.99598
83.5	0.856385	0.939178	0.987042	0.995923	-0.0028	0.995923
84.5	0.855331	0.939555	0.986916	0.995889	-0.003594	0.995889
85.5	0.855551	0.938981	0.98674	0.995794	-0.000681	0.995794
86.5	0.851784	0.937832	0.986439	0.995709	-0.002479	0.995709
87.5	0.848078	0.935897	0.985892	0.99558	0.000862	0.99558
88.5	0.844285	0.934118	0.985669	0.995514	0.003574	0.995514
89.5	0.841241	0.932369	0.985465	0.995468	0.008114	0.995468
90.5	0.83742	0.931886	0.985359	0.995382	0.002228	0.995382
91.5	0.839575	0.932316	0.9852	0.995297	0.003335	0.995297
92.5	0.837046	0.930452	0.984774	0.995184	-0.001835	0.995184
93.5	0.82986	0.928184	0.984158	0.995057	-0.005114	0.995057
94.5	0.823679	0.924867	0.98353	0.994938	-0.001439	0.994938
95.5	0.821389	0.923687	0.983315	0.994908	0.00379	0.994908
96.5	0.820524	0.924347	0.983082	0.994793	0.005397	0.994793
97.5	0.81577	0.921572	0.982378	0.994593	-0.005665	0.994593
98.5	0.809339	0.918612	0.981832	0.994459	0.00204	0.994459
99.5	0.808981	0.918422	0.981845	0.994358	0.000222	0.994358
100.5	0.80391	0.917057	0.981741	0.994238	0.003577	0.994238
101.5	0.796348	0.912497	0.980877	0.994002	-0.000796	0.994002
102.5	0.787713	0.908097	0.979611	0.993652	0.002183	0.993652
103.5	0.777788	0.903963	0.978548	0.993296	0.001615	0.993296
104.5	0.772072	0.901968	0.978146	0.993002	-1.7e-05	0.993002
105.5	0.771237	0.900495	0.977448	0.992839	-0.002211	0.992839
106.5	0.764468	0.897592	0.976642	0.992666	-0.005779	0.992666
107.5	0.758072	0.895262	0.976226	0.992393	-0.00327	0.992393
108.5	0.751325	0.891163	0.975283	0.992057	-0.004538	0.992057
109.5	0.742471	0.887004	0.974216	0.991755	-0.003846	0.991755
110.5	0.732062	0.881821	0.972911	0.991349	-0.001345	0.991349
111.5	0.724606	0.877113	0.971778	0.990932	-0.00296	0.990932
112.5	0.715168	0.872407	0.970629	0.990462	-0.001746	0.990462
113.5	0.70803	0.869001	0.969452	0.990035	0.002161	0.990035
114.5	0.70086	0.865788	0.968632	0.989745	-0.001758	0.989745
115.5	0.692756	0.861838	0.967515	0.989448	0.000288	0.989448
116.5	0.686821	0.858397	0.966692	0.989215	-0.003238	0.989215
117.5	0.677826	0.85289	0.965428	0.988845	-0.00362	0.988845
118.5	0.66367	0.845928	0.963689	0.988344	-0.002337	0.988344
119.5	0.652945	0.837869	0.961357	0.98765	0.000839	0.98765
120.5	0.642952	0.832673	0.959653	0.986916	0.004783	0.986916
121.5	0.635766	0.829184	0.958861	0.986391	0.002041	0.986391
122.5	0.630156	0.824706	0.957061	0.985835	-0.003276	0.985835
123.5	0.617355	0.817641	0.954894	0.985204	-0.001885	0.985204
124.5	0.606398	0.811218	0.953046	0.98458	-0.001983	0.98458
125.5	0.594978	0.803066	0.950427	0.983779	-0.002789	0.983779
126.5	0.581635	0.795011	0.948348	0.983165	0.0023	0.983165
127.5	0.572622	0.789882	0.946883	0.9828	0.007003	0.9828
128.5	0.568296	0.786403	0.945594	0.9824	0.010761	0.9824
129.5	0.557292	0.778331	0.943934	0.981646	0.008213	0.981646
130.5	0.542201	0.770163	0.941396	0.980732	0.002496	0.980732
131.5	0.533949	0.761747	0.938989	0.979954	0.001315	0.979954
132.5	0.52615	0.75942	0.93742	0.979252	0.000451	0.979252
133.5	0.520852	0.754298	0.93564	0.978432	-0.001508	0.978432
134.5	0.507355	0.744529	0.932964	0.977266	-0.004464	0.977266
135.5	0.498718	0.737965	0.93052	0.97611	-0.006047	0.97611
136.5	0.485807	0.728725	0.92721	0.974849	-0.002895	0.974849
137.5	0.474499	0.720468	0.923822	0.973894	-0.00144	0.973894
138.5	0.464423	0.712232	0.92069	0.9731	-0.000681	0.9731
139.5	0.452716	0.701703	0.916735	0.971789	0.001146	0.971789
140.5	0.432599	0.68525	0.911633	0.970041	0.009481	0.970041
141.5	0.418295	0.671767	0.906392	0.968111	0.012844	0.968111
142.5	0.396781	0.654632	0.899908	0.965859	0.010324	0.965859
143.5	0.379789	0.63682	0.892138	0.963187	0.004606	0.963187
144.5	0.362499	0.621739	0.885377	0.960581	0.003875	0.960581
145.5	0.344914	0.600484	0.877491	0.957929	0.007129	0.957929
146.5	0.317183	0.575747	0.866589	0.954094	0.010161	0.954094
147.5	0.293747	0.548465	0.852001	0.948669	0.012431	0.948669
148.5	0.271486	0.52174	0.836829	0.942431	0.017263	0.942431
149.5	0.25282	0.494629	0.824354	0.936493	0.021113	0.936493
150.5	0.239055	0.47192	0.810397	0.930338	0.025134	0.930338
151.5	0.213528	0.443659	0.792014	0.923417	0.032668	0.923417
152.5	0.194456	0.414963	0.773148	0.915007	0.033451	0.915007
153.5	0.183859	0.394786	0.757011	0.907101	0.049469	0.907101
154.5	0.168222	0.37041	0.737983	0.89898	0.127665	0.89898
155.5	0.153959	0.347085	0.716267	0.889304	0.310764	0.889304
156.5	0.143481	0.325049	0.69786	0.878573	0.559497	0.878573
157.5	0.127065	0.301904	0.675013	0.867195	0.744587	0.867195
158.5	0.117844	0.277134	0.651649	0.855475	0.807759	0.807759
159.5	0.106414	0.260182	0.63172	0.845048	0.81145	0.81145
160.5	0.101836	0.25067	0.614219	0.835278	0.807232	0.807232
161.5	0.094336	0.234168	0.599839	0.825998	0.801374	0.801374
162.5	0.088895	0.218727	0.581719	0.815918	0.793967	0.793967
163.5	0.079318	0.205504	0.558517	0.803639	0.783446	0.783446
164.5	0.07473	0.191801	0.532498	0.787009	0.767213	0.767213
165.5	0.070593	0.176358	0.509179	0.770132	0.750315	0.750315
166.5	0.06034	0.163636	0.488399	0.755425	0.736795	0.736795
167.5	0.057366	0.157878	0.474186	0.744399	0.726657	0.726657
168.5	0.054579	0.144714	0.457548	0.733744	0.717702	0.717702
169.5	0.051903	0.138409	0.438184	0.718502	0.7032	0.7032
170.5	0.048475	0.13081	0.421173	0.702024	0.688094	0.688094
171.5	0.044986	0.119556	0.402528	0.686121	0.674522	0.674522
172.5	0.040155	0.112332	0.386732	0.670617	0.660464	0.660464
173.5	0.037808	0.105869	0.372529	0.653197	0.642006	0.642006
174.5	0.034463	0.101033	0.354798	0.639149	0.626795	0.626795
175.5	0.033431	0.092301	0.336835	0.624936	0.61371	0.61371
176.5	0.030746	0.089312	0.319866	0.606453	0.597005	0.597005
177.5	0.02932	0.083789	0.310268	0.587528	0.5806	0.5806
178.5	0.027064	0.079001	0.292728	0.568578	0.563472	0.563472
179.5	0.024126	0.07037	0.275155	0.553536	0.548824	0.548824
180.5	0.022703	0.068139	0.260934	0.539158	0.531388	0.531388
181.5	0.01825	0.06237	0.250439	0.523799	0.514181	0.514181
182.5	0.022768	0.059532	0.237874	0.504982	0.492649	0.492649
183.5	0.021227	0.052607	0.228334	0.487558	0.475405	0.475405
184.5	0.018291	0.05424	0.221949	0.473868	0.46347	0.46347
185.5	0.015666	0.048967	0.209406	0.460784	0.452418	0.452418
186.5	0.016044	0.047637	0.197382	0.444473	0.435669	0.435669
187.5	0.014075	0.042459	0.184905	0.423847	0.414609	0.414609
188.5	0.012403	0.03686	0.174542	0.403123	0.389425	0.389425
189.5	0.012603	0.039564	0.166935	0.386788	0.370701	0.370701
190.5	0.01247	0.036648	0.156341	0.371646	0.360878	0.360878
191.5	0.010631	0.035857	0.149889	0.35914	0.352781	0.352781
192.5	0.009338	0.030785	0.141945	0.345245	0.334615	0.334615
193.5	0.010857	0.027953	0.13124	0.331151	0.318516	0.318516
194.5	0.009474	0.025988	0.119271	0.315774	0.304762	0.304762
195.5	0.00937	0.024388	0.112263	0.302965	0.292184	0.292184
196.5	0.007326	0.023035	0.109866	0.289314	0.276537	0.276537
197.5	0.006838	0.021375	0.102959	0.274742	0.263026	0.263026
198.5	0.003423	0.017874	0.091949	0.262501	0.254761	0.254761
199.5	0.006732	0.019606	0.086458	0.249487	0.239893	0.239893
200.5	0.003855	0.018138	0.078404	0.235232	0.224499	0.224499
201.5	0.004169	0.015995	0.07406	0.221867	0.212407	0.212407
202.5	0.006764	0.013173	0.067856	0.211551	0.204088	0.204088
203.5	0.003378	0.014576	0.064048	0.19905	0.191422	0.191422
204.5	0.004973	0.009991	0.061007	0.18648	0.178279	0.178279
205.5	0.002075	0.012865	0.056481	0.176092	0.17109	0.17109
206.5	0.004335	0.009931	0.053745	0.165353	0.165277	0.165277
207.5	0.005909	0.010974	0.049985	0.152965	0.154204	0.154204
208.5	0.008139	0.012542	0.046477	0.141414	0.140266	0.140266
209.5	-0.000208	0.007262	0.042937	0.135646	0.128449	0.128449
210.5	0.000955	0.00577	0.042104	0.128918	0.123588	0.123588
211.5	0.000715	0.007135	0.041277	0.118672	0.116455	0.116455
212.5	0.002281	0.008629	0.03559	0.107383	0.10358	0.10358
213.5	0.00175	0.003854	0.028245	0.095818	0.086872	0.086872
214.5	-0.000761	0.003595	0.025893	0.084213	0.073435	0.073435
215.5	0.000165	0.002336	0.026437	0.082	0.074756	0.074756
216.5	0.003906	0.005552	0.029631	0.084131	0.085222	0.085222
217.5	0.001257	0.002218	0.030419	0.08301	0.082774	0.082774
218.5	0.00258	0.00114	0.023536	0.077504	0.073185	0.073185
219.5	0.000856	0.002966	0.01856	0.071544	0.066011	0.066011
220.5	0.000739	0.006091	0.01928	0.065056	0.061042	0.061042
221.5	0.001767	0.002405	0.020155	0.056517	0.056082	0.056082
222.5	0.001506	0.004817	0.019243	0.046927	0.046231	0.046231
223.5	0.000461	0.002726	0.014286	0.041148	0.037436	0.037436
224.5	0.003965	0.004415	0.012754	0.038887	0.03015	0.03015
225.5	0.000413	0.002576	0.0082	0.035192	0.026866	0.026866
226.5	0.001321	0.001444	0.00707	0.030972	0.024031	0.024031
227.5	0.001334	0.003406	0.009406	0.033621	0.025961	0.025961
228.5	0.001304	0.000647	0.008238	0.034596	0.026658	0.026658
229.5	-0.00112	0.000176	0.005958	0.026953	0.028754	0.028754
230.5	-0.001031	0.000355	0.003359	0.018742	0.024321	0.024321
231.5	0.00027	-0.000536	0.003371	0.015689	0.018863	0.018863
232.5	0.002998	0.0006	0.003481	0.016323	0.017942	0.017942
233.5	0.001076	-0.001073	0.004993	0.017802	0.017533	0.017533
234.5	0.00331	0.001413	0.007855	0.018755	0.017913	0.017913
235.5	0.001811	0.001772	0.007814	0.021843	0.021966	0.021966
236.5	0.001203	0.001386	0.006602	0.021555	0.026221	0.026221
237.5	0.000202	0.001308	0.008567	0.016381	0.021279	0.021279
238.5	0.00216	0.00187	0.011162	0.017051	0.017335	0.017335
239.5	0.00069	0.001475	0.010279	0.014104	0.013557	0.013557
240.5	0.000307	0.000588	0.006611	0.012812	0.012839	0.012839
241.5	-0.00068	-0.001459	0.002544	0.010358	0.009562	0.009562
242.5	0.000605	-0.001213	0.002851	0.006701	0.007254	0.007254
243.5	-0.000435	0.000452	0.003458	0.006484	0.008291	0.008291
244.5	0.001178	0.003142	0.001198	0.00569	0.005198	0.005198
245.5	0.001313	3.2e-05	-0.000653	0.006834	0.002154	0.002154
246.5	-0.002582	-0.001675	0.001839	0.007938	0.00284	0.00284
247.5	5.7e-05	4.8e-05	0.000508	0.008229	0.003883	0.003883
248.5	-0.001377	-0.000771	-0.000131	0.001987	-0.000858	-0.000858
249.5	-0.001081	-0.000759	-0.001832	-0.001648	-0.004192	-0.004192
250.5	-0.000409	-0.000479	0.000148	-5.1e-05	-0.003474	-0.003474
251.5	0.001877	0.000245	0.002724	0.000585	-0.001942	-0.001942
252.5	0.000803	0.002254	0.002141	-0.000538	-0.002858	-0.002858
253.5	0.000456	0.002078	-0.000617	0.000935	-0.001001	-0.001001
254.5	0.000259	-0.000729	0.0043	0.005615	0.001884	0.001884
255.5	-0.000281	0.00343	0.00931	0.00601	0.002614	0.002614
256.5	0.001065	0.001524	0.003126	0.001333	-0.00192	-0.00192
257.5	0.001632	-0.001297	0.003311	-0.001487	-0.003706	-0.003706
258.5	0.001284	-0.002644	0.000373	-0.001977	-0.003666	-0.003666
259.5	-0.000523	0.002547	0.000438	-0.001822	-0.00456	-0.00456
260.5	-0.001045	-0.000437	-0.001549	-0.002321	-0.001377	-0.001377
261.5	-0.001495	0.000557	-0.003216	-0.001811	-0.000549	-0.000549
262.5	0.000143	-0.002231	-0.002522	-0.001786	-0.000648	-0.000648
263.5	-0.002607	-0.00105	0.000105	-6.3e-05	-4.2e-05	-4.2e-05
264.5	-0.000228	-0.000615	0.000299	0.00444	0.005373	0.005373
265.5	0.000369	-0.000146	0.001292	0.008603	0.010291	0.010291
266.5	9.8e-05	-0.001425	0.003147	0.008714	0.007019	0.007019
267.5	0.000775	0.002487	0.002098	0.003846	-0.000317	-0.000317
268.5	-0.001269	-0.00219	0.003881	0.000656	-0.004352	-0.004352
269.5	-0.000652	-0.002781	0.003561	0.003722	0.000399	0.000399
270.5	0.000771	-1.8e-05	0.000887	0.004131	0.002156	0.002156
271.5	0.000907	0.002922	0.001266	0.002028	-6.1e-05	-6.1e-05
272.5	-0.000475	0.000245	0.001085	0.000263	-0.001589	-0.001589
273.5	-0.000242	-0.000956	-0.001669	-0.004813	-0.00518	-0.00518
274.5	-6.7e-05	-0.000479	-0.000931	-0.006393	-0.006677	-0.006677
275.5	0.00035	0.001692	-0.0003	-0.001003	-0.001807	-0.001807
276.5	-0.000479	-0.000439	6.3e-05	0.001401	0.000545	0.000545
277.5	-0.000824	-0.002426	-0.000918	-0.000828	0.001154	0.001154
278.5	-0.001133	0.000169	-0.005475	-0.003398	-6e-05	-6e-05
279.5	-0.000569	-0.001216	-0.006016	-0.003267	-0.00328	-0.00328
280.5	0.000385	-0.002147	-0.002577	-0.001689	-0.002559	-0.002559
281.5	-0.000743	-0.00074	-0.003877	-0.000629	0.003703	0.003703
282.5	-0.001292	-0.002749	-0.003308	0.000333	0.007562	0.007562
283.5	-0.000362	-0.000915	0.000531	-0.003165	0.005822	0.005822
284.5	-0.001589	-0.001161	-0.000496	-0.00375	0.003745	0.003745
285.5	0.000157	0.001129	-0.002538	-0.001551	0.002367	0.002367
286.5	-0.001375	0.0002	-0.00171	0.001935	0.002179	0.002179
287.5	-0.001419	0.000524	-0.000266	0.000916	-0.00157	-0.00157
288.5	-0.001128	0.000569	-0.003847	-0.002077	-0.00599	-0.00599
289.5	-0.000444	0.001739	-0.004357	-0.007361	-0.010036	-0.010036
290.5	-0.000324	-0.000468	-0.005497	-0.013115	-0.012426	-0.012426
291.5	-0.001394	-0.001182	-0.007342	-0.011953	-0.014082	-0.014082
292.5	-0.000716	9.2e-05	-0.002165	-0.005902	-0.011454	-0.011454
293.5	-0.001714	-6e-06	0.001793	-0.003102	-0.008424	-0.008424
294.5	-5.1e-05	0.000455	0.001493	-0.001755	-0.006713	-0.006713
295.5	-0.001781	-0.001856	-0.000118	0.000913	-0.001787	-0.001787
296.5	0.002094	-0.000274	-0.000249	0.003177	0.005134	0.005134
297.5	0.000252	-0.000721	-0.000538	0.002507	0.006822	0.006822
298.5	0.000388	0.002426	0.002287	0.000393	0.003235	0.003235
299.5	0.000581	0.000955	0.002413	0.000121	0.001746	0.001746
300.5	1e-06	-0.002011	-0.000843	0.001448	0.003195	0.003195
301.5	0.000915	0.000504	0.000112	0.003305	0.003698	0.003698
302.5	0.000397	-0.001271	0.001956	0.001262	0.000583	0.000583
303.5	-0.001386	-0.000475	-0.001642	0.001845	-7.2e-05	-7.2e-05
304.5	-0.002072	8.1e-05	-0.002148	0.00215	-0.001261	-0.001261
305.5	-0.000459	0.001315	0.000874	0.000541	-0.004761	-0.004761
306.5	-0.000409	0.000888	-0.000828	-0.000472	-0.00446	-0.00446
307.5	0.000342	0.001085	-0.000378	0.001642	0.002464	0.002464
308.5	-0.000129	0.000599	-0.000545	0.002827	0.007017	0.007017
309.5	-0.000783	-0.000404	0.001969	0.00221	0.006793	0.006793
310.5	-0.000596	-0.001118	0.001375	0.000756	0.006006	0.006006
311.5	-0.000646	-0.00195	-0.00149	-0.00143	0.00148	0.00148
312.5	-0.001876	-0.000849	-0.001684	-0.001207	-0.00099	-0.00099
313.5	0.000687	0.000508	-0.000287	0.000708	0.001245	0.001245
314.5	-0.000397	0.001014	0.002435	0.003713	0.004046	0.004046
315.5	-0.000313	-0.000301	-0.000947	0.003481	0.003745	0.003745
316.5	-4e-05	0.001369	-0.003042	-5.5e-05	0.000453	0.000453
317.5	0.000157	0.000622	-0.00064	-0.000966	0.001398	0.001398

## Sheet: SD_Epop_30s_core
wave_number	fsc_nomask	fsc_sphericalmask	fsc_loosemask	fsc_tightmask	fsc_noisesub_true	fsc_noisesub
0.5	1	1	1	1	nan	1
1.5	0.999983	0.999996	1	1	0	1
2.5	0.999977	0.999991	0.999999	1	1.8	1
3.5	0.999885	0.999964	0.999996	0.999999	0.473684	0.999999
4.5	0.999883	0.999962	0.999992	0.999997	0.175439	0.999997
5.5	0.999755	0.999913	0.999988	0.999994	-0.096774	0.999994
6.5	0.999719	0.999881	0.999982	0.999991	0.047904	0.999991
7.5	0.999515	0.999807	0.999974	0.999987	0.025862	0.999987
8.5	0.999303	0.999743	0.99996	0.999979	-0.008427	0.999979
9.5	0.999156	0.999676	0.999954	0.99997	-0.054852	0.99997
10.5	0.999288	0.999721	0.999938	0.999963	-0.045151	0.999963
11.5	0.999046	0.999579	0.999922	0.999959	0.012839	0.999959
12.5	0.998741	0.999473	0.999897	0.999948	-0.040237	0.999948
13.5	0.998739	0.999439	0.999873	0.999946	-0.028637	0.999946
14.5	0.998584	0.999423	0.99988	0.999948	-0.011682	0.999948
15.5	0.998603	0.99943	0.999889	0.999951	-0.027329	0.999951
16.5	0.998469	0.999341	0.99988	0.999953	-0.033943	0.999953
17.5	0.998111	0.999196	0.999854	0.999949	0.029312	0.999949
18.5	0.997691	0.999033	0.99982	0.999935	0.027556	0.999935
19.5	0.997152	0.998796	0.999779	0.999919	0.013718	0.999919
20.5	0.996432	0.99843	0.999718	0.999905	0.010585	0.999905
21.5	0.994843	0.997846	0.999609	0.999885	0.016845	0.999885
22.5	0.992244	0.996894	0.999445	0.999844	0.003817	0.999844
23.5	0.988602	0.995295	0.999229	0.999782	0.004618	0.999782
24.5	0.987188	0.99468	0.998992	0.999701	-0.010255	0.999701
25.5	0.986462	0.994302	0.998858	0.999655	-0.000173	0.999655
26.5	0.983676	0.992768	0.998823	0.999671	0.014462	0.999671
27.5	0.982483	0.992473	0.998768	0.999684	0.023046	0.999684
28.5	0.981545	0.991962	0.998691	0.999657	0.016231	0.999657
29.5	0.979722	0.991412	0.998635	0.999621	0.005317	0.999621
30.5	0.976812	0.990233	0.998527	0.999576	0.001123	0.999576
31.5	0.973436	0.98857	0.998229	0.999518	0.00382	0.999518
32.5	0.970111	0.987206	0.998019	0.999486	-0.009011	0.999486
33.5	0.969744	0.987022	0.997948	0.99949	0.013596	0.99949
34.5	0.969249	0.987003	0.997977	0.999482	0.000805	0.999482
35.5	0.969001	0.986696	0.997968	0.999462	-0.004227	0.999462
36.5	0.968267	0.986643	0.997937	0.999424	0.0181	0.999424
37.5	0.965254	0.985207	0.997791	0.999411	0.021106	0.999411
38.5	0.962553	0.98386	0.997536	0.999369	0.019448	0.999369
39.5	0.960959	0.983057	0.99729	0.999337	0.017231	0.999337
40.5	0.95746	0.981605	0.997093	0.999291	0.015731	0.999291
41.5	0.956243	0.981194	0.997049	0.999236	0.013781	0.999236
42.5	0.953352	0.979899	0.996899	0.999166	0.001641	0.999166
43.5	0.947179	0.977534	0.996773	0.999074	-0.006671	0.999074
44.5	0.942658	0.975437	0.996336	0.998954	-0.007813	0.998954
45.5	0.93715	0.972728	0.995858	0.998893	0.00263	0.998893
46.5	0.929331	0.969874	0.995524	0.9988	0.009054	0.9988
47.5	0.923922	0.966864	0.995082	0.998673	0.006073	0.998673
48.5	0.912563	0.961972	0.994168	0.998445	-0.002075	0.998445
49.5	0.905133	0.958062	0.993677	0.998302	-0.010356	0.998302
50.5	0.896506	0.954697	0.993283	0.998134	-0.004461	0.998134
51.5	0.889073	0.950394	0.992568	0.997958	0.003171	0.997958
52.5	0.884308	0.948292	0.992173	0.997824	0.008852	0.997824
53.5	0.881678	0.948214	0.992051	0.997767	0.00351	0.997767
54.5	0.876885	0.946421	0.991932	0.997758	0.003972	0.997758
55.5	0.872415	0.943959	0.991485	0.997618	0.00135	0.997618
56.5	0.865077	0.939487	0.991039	0.997504	-0.000837	0.997504
57.5	0.856875	0.935774	0.990417	0.997329	0.002404	0.997329
58.5	0.851199	0.934031	0.989795	0.997035	-0.001046	0.997035
59.5	0.842864	0.929461	0.989083	0.996804	-0.001307	0.996804
60.5	0.839793	0.927553	0.988478	0.996714	-0.001453	0.996714
61.5	0.83362	0.925111	0.988064	0.996568	-0.003014	0.996568
62.5	0.824934	0.921021	0.98747	0.996342	0.001123	0.996342
63.5	0.818434	0.917772	0.987214	0.996171	0.002267	0.996171
64.5	0.810824	0.915138	0.986644	0.996046	0.00714	0.996046
65.5	0.801908	0.908721	0.985792	0.995863	0.004546	0.995863
66.5	0.789627	0.902215	0.98463	0.995486	-0.001945	0.995486
67.5	0.772103	0.895119	0.983599	0.995122	-0.002437	0.995122
68.5	0.756103	0.886328	0.982603	0.994792	-0.000825	0.994792
69.5	0.745939	0.881592	0.981161	0.994428	-0.000921	0.994428
70.5	0.738811	0.877594	0.979537	0.994069	0.001595	0.994069
71.5	0.731012	0.872264	0.978274	0.993722	-0.001941	0.993722
72.5	0.720104	0.867757	0.978659	0.993597	-0.005984	0.993597
73.5	0.721261	0.866955	0.979182	0.993502	-0.012877	0.993502
74.5	0.71448	0.864148	0.978487	0.993429	-0.017622	0.993429
75.5	0.714996	0.86479	0.977871	0.993348	-0.0113	0.993348
76.5	0.716055	0.864482	0.977806	0.993267	-0.002618	0.993267
77.5	0.718868	0.866014	0.977858	0.993272	0.005804	0.993272
78.5	0.707552	0.860806	0.977271	0.993235	0.001083	0.993235
79.5	0.70297	0.858954	0.97688	0.993122	-0.000815	0.993122
80.5	0.70363	0.857483	0.976576	0.99298	-0.003126	0.99298
81.5	0.692219	0.852378	0.975788	0.992915	0.000605	0.992915
82.5	0.684235	0.849285	0.975588	0.992874	-0.000109	0.992874
83.5	0.679615	0.84554	0.975334	0.992807	-0.000713	0.992807
84.5	0.673744	0.842155	0.974503	0.992695	-0.001905	0.992695
85.5	0.673125	0.842296	0.974183	0.992626	0.00473	0.992626
86.5	0.66975	0.840932	0.974013	0.992478	0.008797	0.992478
87.5	0.668768	0.838623	0.973329	0.992202	0.006425	0.992202
88.5	0.657248	0.833034	0.972482	0.991813	0.001998	0.991813
89.5	0.652387	0.830539	0.972007	0.991642	-0.000764	0.991642
90.5	0.643515	0.824302	0.97072	0.991517	-0.002917	0.991517
91.5	0.640488	0.821112	0.970068	0.991296	-0.006077	0.991296
92.5	0.636866	0.819982	0.969799	0.991134	-0.00587	0.991134
93.5	0.628565	0.816887	0.969037	0.990936	-0.006306	0.990936
94.5	0.622394	0.81194	0.968264	0.990786	-0.006367	0.990786
95.5	0.612319	0.80535	0.966975	0.990351	-0.007995	0.990351
96.5	0.604345	0.800689	0.965248	0.989941	-0.007234	0.989941
97.5	0.591214	0.792456	0.964057	0.989576	-0.004555	0.989576
98.5	0.582612	0.788435	0.962954	0.989253	-0.003886	0.989253
99.5	0.578203	0.782783	0.962086	0.988877	-0.0043	0.988877
100.5	0.571466	0.778896	0.961013	0.988556	-0.006685	0.988556
101.5	0.563846	0.774775	0.959977	0.988233	-0.006526	0.988233
102.5	0.552144	0.766591	0.958046	0.987701	-0.004009	0.987701
103.5	0.540655	0.756548	0.956218	0.98698	-0.002722	0.98698
104.5	0.51807	0.744063	0.954071	0.986059	-0.001816	0.986059
105.5	0.50775	0.73655	0.951713	0.985226	-0.001014	0.985226
106.5	0.499947	0.729336	0.949479	0.984598	0.000874	0.984598
107.5	0.489257	0.720875	0.948096	0.984241	0.003344	0.984241
108.5	0.483131	0.713687	0.946742	0.983877	0.000314	0.983877
109.5	0.469791	0.706411	0.944794	0.983462	-0.001476	0.983462
110.5	0.462127	0.701215	0.942674	0.982609	-0.000954	0.982609
111.5	0.453858	0.693989	0.939631	0.981474	-0.004061	0.981474
112.5	0.435196	0.678658	0.936571	0.980215	-0.00908	0.980215
113.5	0.423935	0.665895	0.933109	0.979151	-0.006063	0.979151
114.5	0.40804	0.653687	0.929294	0.978301	-0.001411	0.978301
115.5	0.403518	0.64443	0.928094	0.977578	-0.001192	0.977578
116.5	0.391874	0.640392	0.92672	0.976817	-0.000986	0.976817
117.5	0.382686	0.629388	0.923579	0.975947	0.000911	0.975947
118.5	0.363463	0.609832	0.91899	0.974654	0.001139	0.974654
119.5	0.357196	0.603664	0.91573	0.973455	-9e-05	0.973455
120.5	0.343618	0.592676	0.911239	0.971739	-0.007345	0.971739
121.5	0.333416	0.580349	0.906795	0.970429	-0.013327	0.970429
122.5	0.321086	0.566103	0.902103	0.969056	-0.01475	0.969056
123.5	0.30871	0.553582	0.898044	0.967841	-0.008346	0.967841
124.5	0.297784	0.542881	0.894233	0.96609	-0.008489	0.96609
125.5	0.290614	0.531474	0.889221	0.964291	-0.009613	0.964291
126.5	0.277685	0.514502	0.883371	0.962576	-0.011299	0.962576
127.5	0.263926	0.504565	0.87885	0.961094	-0.013713	0.961094
128.5	0.260861	0.497296	0.874663	0.960089	-0.013359	0.960089
129.5	0.254203	0.484061	0.868973	0.958913	-0.008906	0.958913
130.5	0.240007	0.471772	0.864313	0.956955	-0.005414	0.956955
131.5	0.232189	0.461199	0.859069	0.954668	-0.002894	0.954668
132.5	0.222948	0.450243	0.852468	0.951797	0.000329	0.951797
133.5	0.216532	0.434307	0.84628	0.949138	0.003329	0.949138
134.5	0.208965	0.425809	0.841307	0.947377	0.00706	0.947377
135.5	0.203216	0.420962	0.836893	0.945598	0.011932	0.945598
136.5	0.199401	0.411752	0.831342	0.943235	0.010242	0.943235
137.5	0.186971	0.393755	0.822148	0.93979	0.012389	0.93979
138.5	0.177145	0.377848	0.811416	0.935736	0.022966	0.935736
139.5	0.165077	0.363684	0.802237	0.931454	0.056617	0.931454
140.5	0.162979	0.353376	0.794339	0.928341	0.150196	0.928341
141.5	0.152152	0.33726	0.782504	0.925116	0.32369	0.925116
142.5	0.140477	0.320501	0.769723	0.920914	0.552001	0.920914
143.5	0.130595	0.304741	0.756924	0.91513	0.739645	0.91513
144.5	0.125164	0.284331	0.741275	0.908544	0.835816	0.835816
145.5	0.112549	0.266648	0.723405	0.901799	0.86203	0.86203
146.5	0.101629	0.249114	0.703789	0.893568	0.86066	0.86066
147.5	0.093584	0.231911	0.681459	0.883198	0.853982	0.853982
148.5	0.085224	0.209473	0.654238	0.870572	0.843907	0.843907
149.5	0.071774	0.181268	0.620401	0.855808	0.830209	0.830209
150.5	0.061607	0.164031	0.590798	0.840434	0.816168	0.816168
151.5	0.054631	0.151357	0.563181	0.824197	0.801308	0.801308
152.5	0.051901	0.132684	0.530552	0.80539	0.782347	0.782347
153.5	0.046647	0.1187	0.497188	0.782232	0.756829	0.756829
154.5	0.03869	0.106678	0.467676	0.759353	0.733508	0.733508
155.5	0.034709	0.097702	0.435516	0.736911	0.711666	0.711666
156.5	0.03056	0.08932	0.408335	0.714354	0.689039	0.689039
157.5	0.027735	0.076476	0.382891	0.690597	0.665537	0.665537
158.5	0.021908	0.066317	0.354877	0.667565	0.643676	0.643676
159.5	0.023683	0.059128	0.325303	0.644712	0.620275	0.620275
160.5	0.01766	0.050528	0.303414	0.621129	0.595308	0.595308
161.5	0.018097	0.048658	0.285634	0.597319	0.570418	0.570418
162.5	0.015823	0.045451	0.267201	0.573694	0.548755	0.548755
163.5	0.013581	0.040641	0.24864	0.553526	0.531147	0.531147
164.5	0.012978	0.037163	0.237203	0.530848	0.512919	0.512919
165.5	0.012419	0.033617	0.220267	0.507389	0.488945	0.488945
166.5	0.009461	0.029095	0.199183	0.482331	0.464124	0.464124
167.5	0.008998	0.027519	0.185575	0.461824	0.442658	0.442658
168.5	0.006508	0.021886	0.169688	0.441237	0.423559	0.423559
169.5	0.007826	0.026559	0.157814	0.419686	0.406241	0.406241
170.5	0.006061	0.021496	0.149653	0.397493	0.388228	0.388228
171.5	0.008923	0.019082	0.136843	0.379	0.370797	0.370797
172.5	0.005047	0.017589	0.124112	0.362548	0.355254	0.355254
173.5	0.003159	0.014729	0.118016	0.345808	0.337612	0.337612
174.5	0.006923	0.017664	0.114415	0.328395	0.318347	0.318347
175.5	0.004554	0.016012	0.108348	0.312063	0.298935	0.298935
176.5	0.003464	0.011035	0.097279	0.296784	0.283829	0.283829
177.5	0.002588	0.012645	0.083964	0.276057	0.264768	0.264768
178.5	0.005195	0.014586	0.071997	0.255747	0.248707	0.248707
179.5	0.002332	0.008772	0.060885	0.239124	0.239539	0.239539
180.5	0.00174	0.007727	0.056844	0.225296	0.22557	0.22557
181.5	0.000103	0.003742	0.058165	0.214288	0.211913	0.211913
182.5	0.000817	0.005533	0.049751	0.198715	0.192202	0.192202
183.5	0.002265	0.002237	0.037678	0.181974	0.173008	0.173008
184.5	-0.001004	0.001346	0.035672	0.165647	0.156457	0.156457
185.5	0.000761	0.006323	0.034552	0.155287	0.148552	0.148552
186.5	0.002991	0.003666	0.034929	0.152631	0.149601	0.149601
187.5	-0.001693	0.000136	0.037694	0.151379	0.148397	0.148397
188.5	0.003392	0.003373	0.037428	0.146445	0.139558	0.139558
189.5	0.002271	0.006559	0.036707	0.135467	0.120283	0.120283
190.5	0.003388	0.006889	0.03389	0.124836	0.108544	0.108544
191.5	0.003015	0.00648	0.033815	0.116237	0.104842	0.104842
192.5	-0.002604	0.002006	0.033425	0.108525	0.098599	0.098599
193.5	0.00392	0.005188	0.025607	0.097794	0.087666	0.087666
194.5	-0.000757	0.005437	0.018742	0.087531	0.078153	0.078153
195.5	-0.002969	-1.7e-05	0.016048	0.078867	0.072484	0.072484
196.5	0.001655	0.001842	0.016226	0.068827	0.067891	0.067891
197.5	0.001247	0.002502	0.013947	0.06292	0.063421	0.063421
198.5	-0.000218	0.002734	0.012472	0.06563	0.063848	0.063848
199.5	-0.001785	0.001409	0.012427	0.067206	0.063964	0.063964
200.5	0.001109	0.002364	0.016755	0.064211	0.062642	0.062642
201.5	0.001528	0.003553	0.017199	0.060781	0.062726	0.062726
202.5	-0.000562	-0.000339	0.015342	0.056167	0.057035	0.057035
203.5	6.1e-05	0.000881	0.013823	0.051199	0.049678	0.049678
204.5	0.001003	0.001517	0.017339	0.048797	0.045454	0.045454
205.5	5.9e-05	-4.8e-05	0.016429	0.041788	0.039228	0.039228
206.5	0.00078	0.001419	0.01156	0.032251	0.034993	0.034993
207.5	-0.001645	0.000346	0.005764	0.02527	0.035532	0.035532
208.5	0.000456	0.002394	0.002508	0.021586	0.036602	0.036602
209.5	3e-05	0.000788	-0.001447	0.020576	0.031926	0.031926
210.5	-0.000239	-0.002678	0.000176	0.019444	0.022832	0.022832
211.5	0.000743	0.001104	0.003795	0.019478	0.020192	0.020192
212.5	-0.00076	0.000837	0.00256	0.01661	0.019526	0.019526
213.5	-0.002742	-0.002043	-0.003125	0.014841	0.021216	0.021216
214.5	0.0006	-0.001307	-0.003217	0.016628	0.024276	0.024276
215.5	9.1e-05	0.001297	0.00411	0.016185	0.021506	0.021506
216.5	0.001983	0.001875	0.010356	0.019147	0.021581	0.021581
217.5	0.001126	0.001522	0.00909	0.022031	0.019949	0.019949
218.5	0.002158	0.002916	0.006819	0.025953	0.02444	0.02444
219.5	0.001926	0.001374	0.006334	0.024834	0.023664	0.023664
220.5	0.000423	-0.000426	0.006393	0.020139	0.02148	0.02148
221.5	0.000616	-0.000166	0.005164	0.013197	0.015973	0.015973
222.5	0.000714	0.000939	-0.002121	0.010092	0.012474	0.012474
223.5	-0.00015	-0.000259	-0.005001	0.006397	0.00646	0.00646
224.5	0.000149	-0.001278	0.001996	0.004067	0.001168	0.001168
225.5	-0.001408	0.000387	0.006389	0.003914	-0.00025	-0.00025
226.5	0.001055	0.001722	0.004154	0.004047	0.001391	0.001391
227.5	0.001018	0.001107	0.003979	0.008985	0.010226	0.010226
228.5	-0.000351	0.000868	0.004011	0.009693	0.012763	0.012763
229.5	0.000302	-0.002895	0.003866	0.010174	0.013578	0.013578
230.5	0.002414	0.001693	0.001993	0.008924	0.009489	0.009489
231.5	0.00012	0.001773	-5.9e-05	0.008509	0.011319	0.011319
232.5	-0.000609	0.001041	0.001737	0.007712	0.013388	0.013388
233.5	0.000805	-0.001699	0.000975	0.005049	0.010507	0.010507
234.5	-0.00022	0.001234	0.000375	-0.002122	0.003533	0.003533
235.5	0.000996	2e-06	0.001728	-0.003869	0.001988	0.001988
236.5	0.001173	0.000993	-0.000259	-0.004559	0.00344	0.00344
237.5	-0.001664	0.000588	-0.000788	-0.002853	0.005597	0.005597
238.5	-0.00092	-0.000167	-0.001519	0.001738	0.00557	0.00557
239.5	-0.000979	-0.000414	-0.00394	0.004793	0.00623	0.00623
240.5	-0.000403	0.000633	0.001118	0.004211	0.00818	0.00818
241.5	-0.001315	-0.00026	0.004049	0.002295	0.007462	0.007462
242.5	0.000346	0.004324	0.001811	0.00511	0.007193	0.007193
243.5	-0.000698	-0.001711	-0.001059	0.007912	0.003722	0.003722
244.5	-0.000495	-0.001939	-0.000436	0.004542	-0.001319	-0.001319
245.5	0.000753	-0.000226	0.002657	-0.000336	-0.003413	-0.003413
246.5	0.000711	0.001717	0.004097	0.000391	0.000661	0.000661
247.5	0.000455	-0.000195	0.001891	0.004438	0.005928	0.005928
248.5	-0.001741	-0.000904	-0.000341	0.004008	0.005066	0.005066
249.5	-0.001274	-0.001063	-0.001729	0.000245	-0.000501	-0.000501
250.5	0.00111	3.5e-05	0.00072	-0.004058	-0.008369	-0.008369
251.5	0.000451	-0.00065	8.7e-05	-0.004822	-0.010497	-0.010497
252.5	0.000261	9.3e-05	0.004016	-0.002513	-0.005533	-0.005533
253.5	-0.000384	-0.00099	0.007055	-0.001317	-0.001499	-0.001499
254.5	-0.000627	-0.000354	0.003789	-0.002806	-0.005125	-0.005125
255.5	0.001738	-0.000498	9.9e-05	-0.002183	-0.006584	-0.006584
256.5	0.002638	0.002495	-7.2e-05	0.002565	-0.006879	-0.006879
257.5	0.002007	0.00051	-6.1e-05	0.004393	-0.006759	-0.006759
258.5	0.000641	-0.000431	-0.001216	0.004428	-0.004514	-0.004514
259.5	0.001298	-0.001723	0.001369	0.006838	-0.000309	-0.000309
260.5	0.001216	0.001353	0.007272	0.011109	0.006283	0.006283
261.5	-0.000685	0.000887	0.007897	0.013611	0.008087	0.008087
262.5	0.002378	0.000586	0.005094	0.013065	0.007104	0.007104
263.5	-5e-05	-0.001373	0.000614	0.012095	0.007579	0.007579
264.5	0.000618	-0.001267	0.000297	0.009939	0.011348	0.011348
265.5	0.000611	0.002063	-0.000887	0.007233	0.010733	0.010733
266.5	0.001425	0.00102	-0.003435	0.004114	0.008375	0.008375
267.5	0.000464	-0.000396	-0.002452	0.005274	0.0063	0.0063
268.5	-0.001356	0.001629	-0.002317	0.009877	0.007002	0.007002
269.5	-0.000565	-0.000567	-0.001525	0.009808	0.0074	0.0074
270.5	-0.001551	0.000205	0.001626	0.008293	0.006094	0.006094
271.5	5.2e-05	0.000834	0.000544	0.004857	0.001237	0.001237
272.5	4.1e-05	0.000148	-0.002054	0.002881	-0.000356	-0.000356
273.5	-0.000539	-0.000937	-0.004834	0.00122	0.000253	0.000253
274.5	-0.002177	-0.004092	-0.00654	-0.001381	-4.1e-05	-4.1e-05
275.5	0.001394	0.002452	-0.002688	-0.002955	-0.000939	-0.000939
276.5	0.000442	0.001181	0.001546	-0.002134	-0.00018	-0.00018
277.5	0.001066	0.0014	0.00191	0.001917	0.004033	0.004033
278.5	0.001407	0.00145	-0.000196	0.004009	0.006662	0.006662
279.5	0.001458	0.001593	-0.002189	0.002331	0.002868	0.002868
280.5	0.001556	0.001504	-0.001024	0.000468	-0.001398	-0.001398
281.5	0.001405	0.002285	0.002676	0.001795	0.000616	0.000616
282.5	-0.00144	0.001029	0.000638	0.001728	0.001682	0.001682
283.5	0.00147	3.2e-05	-0.000882	0.002433	0.004262	0.004262
284.5	0.001735	-4.7e-05	-0.002008	-0.002536	-0.003318	-0.003318
285.5	0.000921	0.000681	-0.001247	-0.004822	-0.009947	-0.009947
286.5	-0.001661	0.000153	0.001028	-0.002983	-0.010823	-0.010823
287.5	-0.001795	-0.001479	0.003095	0.003768	-0.003493	-0.003493
288.5	-0.000717	-7.9e-05	0.006911	0.008478	0.005444	0.005444
289.5	-0.000274	0.00251	0.005043	0.0083	0.008091	0.008091
290.5	0.000273	0.000364	0.00338	0.008528	0.009329	0.009329
291.5	0.001699	0.002493	0.001419	0.007986	0.008509	0.008509
292.5	3.9e-05	0.001839	0.001185	0.00802	0.011472	0.011472
293.5	0.001124	-0.00099	-0.000253	0.003797	0.007041	0.007041
294.5	-0.000689	5.9e-05	-0.000966	0.002384	0.004303	0.004303
295.5	-0.001456	-0.001564	0.000105	0.003806	0.006312	0.006312
296.5	-0.00069	-0.000839	0.001114	0.006332	0.013931	0.013931
297.5	0.000133	-0.000879	0.003921	0.006583	0.015655	0.015655
298.5	5e-05	-0.001565	0.004676	0.006258	0.012461	0.012461
299.5	-0.001619	-0.001445	0.003694	0.004028	0.006849	0.006849
300.5	0.001884	0.002698	0.003979	0.003567	0.000599	0.000599
301.5	0.00017	0.002036	0.000119	0.004515	0.001208	0.001208
302.5	0.0004	0.000156	-0.000998	0.00306	0.001228	0.001228
303.5	-0.002106	-0.000486	-0.000326	0.001481	-0.000725	-0.000725
304.5	-0.002187	-0.000106	0.000906	0.000414	-0.002495	-0.002495
305.5	0.001189	0.001408	-0.001477	-0.002079	-0.006017	-0.006017
306.5	0.001533	-0.001158	-0.00542	-0.003033	-0.006347	-0.006347
307.5	6.1e-05	-0.00061	-0.006308	-0.00148	-0.004729	-0.004729
308.5	0.000949	0.000487	-0.001594	-0.001223	-0.003023	-0.003023
309.5	-0.000324	-0.003714	0.001389	-0.001224	-0.002673	-0.002673
310.5	-0.001463	-0.002091	-0.000123	-0.000365	-0.001898	-0.001898
311.5	0.00037	-0.002082	0.000443	0.002484	0.00066	0.00066
312.5	0.000249	-0.000636	-0.000263	0.006862	0.007918	0.007918
313.5	0.001125	0.000503	-0.0023	0.006487	0.008351	0.008351
314.5	-0.001581	-0.000345	-0.001726	0.003941	0.00532	0.00532
315.5	0.000188	0.001556	-7.8e-05	0.001833	0.003788	0.003788
316.5	-0.002004	-0.000555	0.001921	0.001533	0.006876	0.006876
317.5	-0.000455	0.000535	0.001996	0.000824	0.00864	0.00864

## Sheet: SD_Epop_30s_head
wave_number	fsc_nomask	fsc_sphericalmask	fsc_loosemask	fsc_tightmask	fsc_noisesub_true	fsc_noisesub
0.5	1	1	1	1	nan	1
1.5	0.999977	0.999994	0.999998	1	nan	1
2.5	0.99997	0.999989	0.999997	1	1	1
3.5	0.999851	0.999958	0.999995	1	-1.66667	1
4.5	0.999849	0.99995	0.999989	0.999999	-0.210526	0.999999
5.5	0.999624	0.99984	0.999968	0.999996	-0.035088	0.999996
6.5	0.999462	0.999726	0.999938	0.999982	0.022152	0.999982
7.5	0.999033	0.999617	0.999915	0.999961	0.07173	0.999961
8.5	0.998583	0.999411	0.999912	0.999967	0.022968	0.999967
9.5	0.998107	0.999157	0.999916	0.99997	0.061338	0.99997
10.5	0.998492	0.999297	0.99991	0.999962	0.060561	0.999962
11.5	0.997767	0.999001	0.999887	0.999943	0.021605	0.999943
12.5	0.997296	0.998839	0.999858	0.99993	0.038305	0.99993
13.5	0.997006	0.998709	0.999815	0.999921	0.042754	0.999921
14.5	0.996592	0.998376	0.999774	0.999915	-0.004211	0.999915
15.5	0.996055	0.998256	0.999753	0.999915	0.02135	0.999915
16.5	0.995244	0.997902	0.999745	0.999916	0.000708	0.999916
17.5	0.994868	0.99768	0.999756	0.999914	0.002778	0.999914
18.5	0.994129	0.997302	0.999754	0.999909	-0.048143	0.999909
19.5	0.992245	0.996574	0.999669	0.999892	-0.021481	0.999892
20.5	0.989346	0.995336	0.999503	0.999859	-0.010217	0.999859
21.5	0.983783	0.993064	0.999253	0.999806	-0.005568	0.999806
22.5	0.976396	0.989906	0.998971	0.999748	-0.001892	0.999748
23.5	0.970174	0.986702	0.998778	0.999704	-0.012222	0.999704
24.5	0.968928	0.986473	0.998638	0.99966	-0.007767	0.99966
25.5	0.963964	0.984395	0.998423	0.999598	-0.002229	0.999598
26.5	0.955519	0.980021	0.998031	0.999526	0.001507	0.999526
27.5	0.951304	0.978872	0.997685	0.999455	0.008238	0.999455
28.5	0.948786	0.976269	0.997537	0.999393	0.009437	0.999393
29.5	0.945045	0.97536	0.997357	0.999345	-0.005121	0.999345
30.5	0.940678	0.974052	0.997128	0.99932	0.001751	0.99932
31.5	0.935814	0.971202	0.997011	0.999291	0.000756	0.999291
32.5	0.929585	0.969227	0.997001	0.999274	-0.001644	0.999274
33.5	0.924576	0.966061	0.996808	0.999249	-0.012774	0.999249
34.5	0.924839	0.965966	0.996523	0.999218	-0.014697	0.999218
35.5	0.919423	0.964334	0.996264	0.999142	-0.020702	0.999142
36.5	0.916576	0.962836	0.99607	0.999046	-0.01445	0.999046
37.5	0.91048	0.959844	0.995639	0.998922	-0.006905	0.998922
38.5	0.896062	0.952715	0.995219	0.998811	-0.006506	0.998811
39.5	0.886229	0.94738	0.994837	0.998686	-0.013194	0.998686
40.5	0.87677	0.943869	0.994398	0.99858	-0.013482	0.99858
41.5	0.870018	0.940631	0.993747	0.998472	-0.015131	0.998472
42.5	0.865901	0.93825	0.993419	0.998372	-0.011257	0.998372
43.5	0.86032	0.937012	0.993317	0.998299	-0.007235	0.998299
44.5	0.850313	0.930864	0.99297	0.99821	0.000466	0.99821
45.5	0.832768	0.92311	0.992168	0.998048	0.002498	0.998048
46.5	0.818013	0.915865	0.991366	0.997847	0.002403	0.997847
47.5	0.805354	0.907894	0.990272	0.997614	-0.000875	0.997614
48.5	0.790258	0.899495	0.989361	0.99736	-0.00595	0.99736
49.5	0.783187	0.896826	0.98889	0.997135	-0.00782	0.997135
50.5	0.771256	0.88865	0.988547	0.996934	-0.0062	0.996934
51.5	0.757329	0.881839	0.987883	0.996766	-0.002995	0.996766
52.5	0.750193	0.875523	0.986864	0.996593	-0.001401	0.996593
53.5	0.727835	0.865891	0.985793	0.996337	-0.000782	0.996337
54.5	0.716376	0.858592	0.984871	0.996016	-0.001288	0.996016
55.5	0.708732	0.856115	0.984156	0.995678	-0.001824	0.995678
56.5	0.702746	0.850493	0.98321	0.99536	0.001565	0.99536
57.5	0.68764	0.842244	0.982453	0.99501	-0.000347	0.99501
58.5	0.674453	0.835134	0.981953	0.994806	-0.001655	0.994806
59.5	0.672475	0.83307	0.981544	0.994561	-0.004857	0.994561
60.5	0.6684	0.831295	0.981088	0.994411	-0.004467	0.994411
61.5	0.657208	0.823272	0.980284	0.994185	-0.007269	0.994185
62.5	0.63824	0.814549	0.979136	0.993796	-0.006274	0.993796
63.5	0.62062	0.803324	0.978344	0.993346	-0.004273	0.993346
64.5	0.613064	0.795645	0.976976	0.992865	-0.003614	0.992865
65.5	0.606768	0.789325	0.97566	0.992459	-0.00053	0.992459
66.5	0.595883	0.783615	0.974511	0.992039	-0.002703	0.992039
67.5	0.582365	0.775544	0.973903	0.991685	-0.004862	0.991685
68.5	0.565961	0.764833	0.972106	0.991356	-0.005094	0.991356
69.5	0.563972	0.762967	0.970798	0.99132	-0.005066	0.99132
70.5	0.566023	0.763973	0.970455	0.991384	-0.000755	0.991384
71.5	0.555322	0.754026	0.970483	0.991376	-0.003085	0.991376
72.5	0.54314	0.747982	0.970181	0.991342	-0.002222	0.991342
73.5	0.533605	0.74426	0.969469	0.991063	-0.003353	0.991063
74.5	0.532512	0.73907	0.968427	0.990754	-0.003299	0.990754
75.5	0.525749	0.734223	0.968041	0.990499	0.001021	0.990499
76.5	0.523528	0.732685	0.967285	0.99021	-0.001115	0.99021
77.5	0.520957	0.732133	0.966901	0.990089	-0.004421	0.990089
78.5	0.51276	0.727396	0.966444	0.989818	-0.005793	0.989818
79.5	0.509649	0.727465	0.966613	0.989667	-0.005837	0.989667
80.5	0.517182	0.731337	0.966707	0.989582	-0.004552	0.989582
81.5	0.518634	0.731314	0.967346	0.989624	-0.003719	0.989624
82.5	0.511383	0.730116	0.967471	0.989554	-0.006519	0.989554
83.5	0.512514	0.730679	0.967157	0.989457	-0.009975	0.989457
84.5	0.508742	0.726785	0.966243	0.989237	-0.012595	0.989237
85.5	0.497459	0.718257	0.965462	0.988958	-0.012455	0.988958
86.5	0.487086	0.70964	0.964327	0.988613	-0.014196	0.988613
87.5	0.484163	0.704114	0.963213	0.988185	-0.014577	0.988185
88.5	0.477797	0.705353	0.962716	0.987861	-0.014304	0.987861
89.5	0.476187	0.702616	0.962271	0.987571	-0.012286	0.987571
90.5	0.478256	0.703325	0.962523	0.987778	-0.005793	0.987778
91.5	0.477982	0.702788	0.962454	0.987866	-0.002971	0.987866
92.5	0.478962	0.703553	0.962333	0.987842	-0.001625	0.987842
93.5	0.468016	0.698383	0.9615	0.987458	-0.002831	0.987458
94.5	0.466761	0.694954	0.960392	0.9869	-0.005241	0.9869
95.5	0.461688	0.691725	0.95945	0.986291	-0.005948	0.986291
96.5	0.454034	0.68508	0.958246	0.985726	-0.005712	0.985726
97.5	0.44362	0.675928	0.956999	0.985143	-0.005462	0.985143
98.5	0.438022	0.670933	0.955769	0.984791	-0.004674	0.984791
99.5	0.425648	0.666523	0.954578	0.984396	-0.001549	0.984396
100.5	0.426312	0.661216	0.953999	0.984246	-0.000905	0.984246
101.5	0.419794	0.655186	0.952911	0.983888	-0.002998	0.983888
102.5	0.409501	0.649006	0.951539	0.983283	-0.006041	0.983283
103.5	0.396266	0.63396	0.949412	0.982241	-0.011825	0.982241
104.5	0.379962	0.620085	0.945954	0.980992	-0.01373	0.980992
105.5	0.370832	0.6117	0.942953	0.979781	-0.015784	0.979781
106.5	0.356444	0.599067	0.939873	0.978947	-0.013888	0.978947
107.5	0.34659	0.589171	0.937021	0.978206	-0.009629	0.978206
108.5	0.334541	0.571744	0.934152	0.977512	-0.003559	0.977512
109.5	0.316887	0.554662	0.931853	0.976417	-0.00178	0.976417
110.5	0.307426	0.544249	0.928823	0.975185	-0.003655	0.975185
111.5	0.295575	0.530722	0.925165	0.973833	-0.009334	0.973833
112.5	0.287662	0.523333	0.922083	0.972735	-0.010451	0.972735
113.5	0.278582	0.512475	0.919615	0.97157	-0.009315	0.97157
114.5	0.272192	0.501591	0.917278	0.970621	-0.007858	0.970621
115.5	0.265778	0.49365	0.914965	0.969989	-0.009833	0.969989
116.5	0.259916	0.490117	0.912597	0.969104	-0.016126	0.969104
117.5	0.254628	0.480542	0.909398	0.967773	-0.022394	0.967773
118.5	0.237637	0.461084	0.904381	0.965786	-0.024377	0.965786
119.5	0.227739	0.44528	0.898692	0.963386	-0.024505	0.963386
120.5	0.21574	0.43163	0.892406	0.960316	-0.022361	0.960316
121.5	0.196678	0.408757	0.885923	0.957766	-0.021451	0.957766
122.5	0.187464	0.390142	0.878661	0.955202	-0.0219	0.955202
123.5	0.186722	0.381056	0.872509	0.953371	-0.029686	0.953371
124.5	0.174695	0.366048	0.867029	0.951244	-0.03697	0.951244
125.5	0.171034	0.359145	0.862541	0.948976	-0.039897	0.948976
126.5	0.163095	0.349445	0.857756	0.946848	-0.020894	0.946848
127.5	0.158245	0.342785	0.851179	0.944666	0.037223	0.944666
128.5	0.152916	0.333608	0.8456	0.942561	0.140054	0.942561
129.5	0.147621	0.324686	0.8408	0.940335	0.293182	0.940335
130.5	0.138232	0.312637	0.835217	0.937715	0.483954	0.937715
131.5	0.130811	0.300064	0.828362	0.934881	0.671241	0.934881
132.5	0.122918	0.288368	0.82086	0.931776	0.80842	0.80842
133.5	0.122545	0.275543	0.811722	0.929184	0.874963	0.874963
134.5	0.112865	0.266256	0.802582	0.926386	0.890916	0.890916
135.5	0.106658	0.254679	0.794383	0.923513	0.891472	0.891472
136.5	0.105042	0.247428	0.787229	0.919968	0.891243	0.891243
137.5	0.092363	0.232811	0.777597	0.915387	0.89057	0.89057
138.5	0.088526	0.218698	0.767669	0.910467	0.888382	0.888382
139.5	0.087197	0.211672	0.756725	0.905191	0.884394	0.884394
140.5	0.084047	0.202405	0.743316	0.899582	0.87982	0.87982
141.5	0.074603	0.186179	0.72921	0.894055	0.875678	0.875678
142.5	0.065858	0.174627	0.713615	0.888066	0.871598	0.871598
143.5	0.065921	0.165582	0.698574	0.881351	0.866293	0.866293
144.5	0.059069	0.153946	0.679844	0.872329	0.858526	0.858526
145.5	0.055946	0.144696	0.657645	0.860935	0.847417	0.847417
146.5	0.045186	0.124068	0.630834	0.846663	0.833237	0.833237
147.5	0.043581	0.107733	0.602551	0.830669	0.815937	0.815937
148.5	0.041692	0.103973	0.575441	0.813175	0.797686	0.797686
149.5	0.030689	0.085395	0.544836	0.794552	0.778328	0.778328
150.5	0.029025	0.079962	0.510717	0.774161	0.757399	0.757399
151.5	0.026357	0.073585	0.477078	0.75233	0.736133	0.736133
152.5	0.021224	0.062622	0.447746	0.731132	0.716359	0.716359
153.5	0.021264	0.059045	0.4219	0.711111	0.698865	0.698865
154.5	0.016355	0.053807	0.400039	0.693729	0.683739	0.683739
155.5	0.019522	0.044985	0.378123	0.675115	0.666942	0.666942
156.5	0.014519	0.042276	0.35188	0.652289	0.643704	0.643704
157.5	0.014908	0.038913	0.322399	0.626738	0.618525	0.618525
158.5	0.014376	0.032427	0.297067	0.600187	0.59077	0.59077
159.5	0.007221	0.02691	0.276859	0.575381	0.563054	0.563054
160.5	0.006893	0.022341	0.260736	0.553581	0.534548	0.534548
161.5	0.005697	0.021235	0.240665	0.529411	0.504607	0.504607
162.5	0.01053	0.022198	0.222078	0.507481	0.483612	0.483612
163.5	0.004161	0.017938	0.204631	0.483414	0.467148	0.467148
164.5	0.004264	0.018861	0.190224	0.460894	0.453134	0.453134
165.5	0.006703	0.012111	0.17552	0.437997	0.433421	0.433421
166.5	0.006452	0.016747	0.163302	0.416127	0.409549	0.409549
167.5	0.006753	0.017274	0.153195	0.395342	0.384856	0.384856
168.5	0.001176	0.008794	0.141961	0.373805	0.362697	0.362697
169.5	0.005575	0.011254	0.130037	0.351474	0.342752	0.342752
170.5	0.002667	0.007751	0.119559	0.332126	0.325761	0.325761
171.5	0.000768	0.007236	0.108599	0.312855	0.307132	0.307132
172.5	0.001495	0.007856	0.098836	0.298397	0.292943	0.292943
173.5	0.004363	0.012416	0.081626	0.28105	0.274008	0.274008
174.5	-0.000187	0.006915	0.069151	0.263333	0.255499	0.255499
175.5	0.001574	0.004978	0.057401	0.243718	0.236493	0.236493
176.5	0.000115	0.002977	0.052354	0.222877	0.218584	0.218584
177.5	-0.000984	-0.000507	0.045477	0.202408	0.201858	0.201858
178.5	0.002191	0.002831	0.038428	0.183733	0.183883	0.183883
179.5	0.001664	0.000555	0.033491	0.171896	0.167507	0.167507
180.5	0.001328	-0.000616	0.032877	0.165947	0.155355	0.155355
181.5	0.00234	0.001815	0.0347	0.161895	0.146186	0.146186
182.5	-0.001142	0.002342	0.037732	0.156859	0.143129	0.143129
183.5	0.002667	0.003087	0.03994	0.146588	0.134717	0.134717
184.5	0.00067	0.001257	0.033245	0.13649	0.125473	0.125473
185.5	0.000737	-0.00011	0.02824	0.124753	0.115834	0.115834
186.5	-0.000546	0.002429	0.027189	0.114403	0.107893	0.107893
187.5	0.00286	0.00254	0.024876	0.10714	0.104042	0.104042
188.5	0.002324	9.6e-05	0.021744	0.102351	0.103569	0.103569
189.5	-0.002891	-0.000886	0.016262	0.095812	0.096893	0.096893
190.5	-0.00066	0.001651	0.016014	0.088256	0.08421	0.08421
191.5	0.003185	0.005254	0.02106	0.078826	0.067593	0.067593
192.5	0.000766	0.001273	0.02412	0.07768	0.061608	0.061608
193.5	-0.001538	0.000671	0.023133	0.082293	0.063775	0.063775
194.5	-0.000238	0.000975	0.01925	0.086979	0.071958	0.071958
195.5	0.000312	-0.001803	0.016242	0.085544	0.07737	0.07737
196.5	-0.00072	0.002546	0.011188	0.077159	0.076823	0.076823
197.5	-0.000997	-3.6e-05	0.011252	0.066479	0.070993	0.070993
198.5	0.000247	-0.000826	0.01316	0.057515	0.059936	0.059936
199.5	-0.002466	-0.002654	0.016614	0.049031	0.048214	0.048214
200.5	0.000297	-0.000621	0.012157	0.040741	0.036787	0.036787
201.5	0.001578	-0.000507	0.006131	0.033147	0.031446	0.031446
202.5	0.00165	0.001405	0.006288	0.030062	0.028683	0.028683
203.5	0.001682	0.000825	0.010121	0.031388	0.028867	0.028867
204.5	-0.000974	-0.004529	0.010751	0.033444	0.028695	0.028695
205.5	0.001243	-0.000831	0.006974	0.030403	0.020913	0.020913
206.5	-0.001838	0.001189	0.004456	0.026309	0.017967	0.017967
207.5	0.000934	0.001191	0.002734	0.019728	0.014578	0.014578
208.5	-0.000109	-0.002597	0.001292	0.016582	0.011532	0.011532
209.5	0.001439	-0.000409	-0.000198	0.017515	0.011445	0.011445
210.5	-0.001299	0.001119	0.001461	0.018922	0.010296	0.010296
211.5	-0.000823	0.001018	0.002988	0.021534	0.014374	0.014374
212.5	0.00021	-0.001124	0.007527	0.024015	0.020494	0.020494
213.5	0.001239	0.000851	0.007761	0.024317	0.021716	0.021716
214.5	0.003013	-0.00022	0.005906	0.021154	0.020421	0.020421
215.5	-0.001678	-0.002693	0.002415	0.016382	0.01999	0.01999
216.5	-0.002255	-0.000658	0.004621	0.014094	0.024662	0.024662
217.5	0.000961	0.000997	0.004568	0.011829	0.027362	0.027362
218.5	-0.000934	-0.000977	0.00326	0.01105	0.026505	0.026505
219.5	0.001101	0.000497	0.002645	0.007889	0.01775	0.01775
220.5	0.001001	-0.000173	0.00132	0.005843	0.009571	0.009571
221.5	-0.001137	0.000682	0.003108	0.005263	0.00373	0.00373
222.5	0.000875	-0.000902	0.004248	0.005619	0.002754	0.002754
223.5	0.001626	-0.000999	0.003148	0.011173	0.007105	0.007105
224.5	0.001341	-0.001017	0.004264	0.015001	0.011822	0.011822
225.5	0.001469	6.6e-05	0.006479	0.016572	0.012929	0.012929
226.5	-0.001079	-0.001176	0.006694	0.014756	0.010636	0.010636
227.5	-0.001725	0.000586	0.007634	0.009264	0.006491	0.006491
228.5	0.002318	0.0014	0.009289	0.00241	0.004667	0.004667
229.5	0.001593	0.001708	0.006128	-0.003901	0.005043	0.005043
230.5	0.00066	-0.000505	0.000362	-0.006273	0.00527	0.00527
231.5	0.00185	-0.003331	-0.003	-0.004235	0.006876	0.006876
232.5	-0.001235	-0.000752	-0.00556	-0.000915	0.004943	0.004943
233.5	-0.000245	-0.000545	-0.003328	0.005982	0.006164	0.006164
234.5	-0.000967	0.001011	0.004833	0.010698	0.008871	0.008871
235.5	0.000166	-0.001641	0.009806	0.011681	0.010427	0.010427
236.5	-0.000582	-0.000382	0.007334	0.009486	0.013045	0.013045
237.5	-0.000428	-0.001362	0.004014	0.004349	0.013295	0.013295
238.5	0.000839	0.00134	0.002256	0.00012	0.011722	0.011722
239.5	0.000543	0.00061	-0.000108	-0.002296	0.010526	0.010526
240.5	0.001848	0.000544	-0.002922	-0.002672	0.011325	0.011325
241.5	-0.000179	0.000548	-0.002257	-0.001624	0.014752	0.014752
242.5	0.001389	0.000151	0.00341	0.000165	0.016432	0.016432
243.5	-0.002383	-0.000709	0.004763	0.000618	0.01297	0.01297
244.5	-0.000245	0.001612	0.003859	0.002292	0.009801	0.009801
245.5	-0.001153	-0.000388	-0.001262	0.002379	0.009577	0.009577
246.5	-5.4e-05	0.00042	-0.003924	0.005207	0.01464	0.01464
247.5	0.002038	0.000974	-0.002856	0.005528	0.017674	0.017674
248.5	-0.00016	0.001904	0.00208	0.006668	0.019497	0.019497
249.5	-0.001584	0.000983	0.003993	0.002483	0.014882	0.014882
250.5	0.000137	0.001701	0.005632	0.00343	0.013326	0.013326
251.5	0.000209	0.00175	0.004703	0.004895	0.012746	0.012746
252.5	0.000628	0.000215	0.002863	0.008704	0.012801	0.012801
253.5	0.00096	0.00058	0.003819	0.009843	0.011355	0.011355
254.5	-7.8e-05	0.001129	0.007303	0.011339	0.012692	0.012692
255.5	0.000734	0.00062	0.007134	0.010758	0.010107	0.010107
256.5	0.001195	0.001718	0.002828	0.009743	0.010068	0.010068
257.5	-0.000364	-0.00134	0.001141	0.00969	0.011633	0.011633
258.5	-0.000284	-0.0019	0.001855	0.009189	0.015499	0.015499
259.5	-0.001496	0.000189	0.001324	0.008235	0.018274	0.018274
260.5	-0.002276	0.001523	0.005573	0.006886	0.016898	0.016898
261.5	0.000627	0.000324	0.004757	0.005321	0.013381	0.013381
262.5	-0.001851	-0.001001	0.000882	0.004521	0.006609	0.006609
263.5	0.002059	0.000267	-0.000302	0.004214	0.003652	0.003652
264.5	0.000367	0.00082	0.001175	0.003498	0.00335	0.00335
265.5	0.000375	0.001798	0.002238	0.003846	0.004277	0.004277
266.5	0.001811	-0.000915	0.00357	0.004575	0.005247	0.005247
267.5	-0.001032	0.000725	0.002598	0.006012	0.00376	0.00376
268.5	-0.001634	0.000381	0.000961	0.00763	0.005373	0.005373
269.5	-0.00022	0.000304	0.00063	0.007863	0.005089	0.005089
270.5	-0.000543	-0.000823	0.001974	0.007301	0.006361	0.006361
271.5	0.000957	0.000344	0.000245	0.004654	0.001749	0.001749
272.5	0.000489	-0.001131	0.000901	0.002209	-0.004897	-0.004897
273.5	-0.001162	-0.000408	-0.00047	0.000794	-0.010555	-0.010555
274.5	-0.000536	-0.000149	-0.001923	0.000238	-0.012701	-0.012701
275.5	0.0015	0.000334	-0.002004	0.001175	-0.011244	-0.011244
276.5	-0.000252	-0.001074	-0.001427	-0.000591	-0.008983	-0.008983
277.5	-0.001392	1.9e-05	0.001615	-0.003036	-0.005898	-0.005898
278.5	-0.000475	-0.000649	0.000315	-0.006026	-0.004653	-0.004653
279.5	-0.000463	-0.001755	-0.002236	-0.005548	-0.002376	-0.002376
280.5	-0.000374	-0.001689	-0.004723	-0.002217	0.001515	0.001515
281.5	0.000927	-0.000158	-0.000854	0.001187	0.003187	0.003187
282.5	0.001082	0.000531	0.004768	0.003046	0.005289	0.005289
283.5	0.000705	0.000507	0.008244	0.002803	0.005579	0.005579
284.5	0.000675	-2.2e-05	0.006358	-0.000848	-0.000998	-0.000998
285.5	-4e-05	0.001241	0.003965	-0.005994	-0.009319	-0.009319
286.5	-0.002073	-0.003268	0.000843	-0.009392	-0.015501	-0.015501
287.5	0.000415	0.000789	-0.00211	-0.011357	-0.015552	-0.015552
288.5	-0.001149	0.00055	-0.002692	-0.011102	-0.012744	-0.012744
289.5	-0.000384	-0.001629	-0.003532	-0.009299	-0.008495	-0.008495
290.5	0.000113	0.000876	-0.002533	-0.008379	-0.007028	-0.007028
291.5	0.00019	-0.00162	-0.000227	-0.009208	-0.008683	-0.008683
292.5	0.000355	-0.000162	0.001058	-0.008802	-0.008641	-0.008641
293.5	0.000189	-0.000941	-0.000271	-0.007827	-0.008262	-0.008262
294.5	-8.7e-05	-0.000302	-0.001419	-0.007224	-0.009234	-0.009234
295.5	-1e-06	0.000821	0.000742	-0.003771	-0.005816	-0.005816
296.5	0.000853	0.000459	0.001023	-0.001743	-0.00495	-0.00495
297.5	-0.000505	0.000579	0.001776	-0.00087	-0.005076	-0.005076
298.5	0.000564	0.000984	0.00218	-0.000989	-0.005532	-0.005532
299.5	-0.000717	-0.002101	0.003945	0.000398	-0.004084	-0.004084
300.5	0.000454	-0.000918	0.002238	0.003278	-0.000663	-0.000663
301.5	0.002555	0.001347	0.003299	0.007045	0.005532	0.005532
302.5	0.001135	0.002247	0.005531	0.010778	0.0115	0.0115
303.5	-0.000758	0.001012	0.005053	0.011109	0.014736	0.014736
304.5	-0.000448	-0.000401	0.003207	0.012154	0.017495	0.017495
305.5	0.000364	-0.001272	-7.1e-05	0.010555	0.015319	0.015319
306.5	-0.000192	-0.000899	-0.000954	0.007734	0.012552	0.012552
307.5	0.001755	0.001717	0.001651	0.003432	0.005496	0.005496
308.5	0.000445	-0.000894	0.000919	-0.000553	-3.2e-05	-3.2e-05
309.5	-0.001302	-0.000969	-0.001522	-0.001154	-0.004801	-0.004801
310.5	0.001023	0.001201	-9.4e-05	-0.000254	-0.007373	-0.007373
311.5	-0.000364	0.000294	0.001917	0.004345	-0.004872	-0.004872
312.5	-0.001138	-0.000105	0.002334	0.005082	-0.004044	-0.004044
313.5	0.000908	0.000646	0.002841	0.004432	-0.002555	-0.002555
314.5	-0.000838	0.000126	0.000786	0.003025	-0.003482	-0.003482
315.5	0.000481	6.4e-05	-0.000769	0.000413	-0.006197	-0.006197
316.5	0.000302	0.00103	-0.001048	-0.001116	-0.007575	-0.007575
317.5	-0.001386	0.000483	0.001669	-0.001067	-0.006185	-0.006185

## Sheet: SD_Empty_50s
wave_number	fsc_nomask	fsc_sphericalmask	fsc_loosemask	fsc_tightmask	fsc_noisesub_true	fsc_noisesub
0.5	1	1	1	1	nan	1
1.5	0.999978	0.999995	1	1	2	1
2.5	0.999974	0.999992	0.999999	1	1	1
3.5	0.999871	0.999965	0.999993	0.999999	0.315789	0.999999
4.5	0.999858	0.999961	0.999982	0.999994	0.056604	0.999994
5.5	0.999779	0.999921	0.999988	0.999993	0.017699	0.999993
6.5	0.999687	0.999886	0.999981	0.999989	0.010753	0.999989
7.5	0.999483	0.999814	0.999975	0.999984	-0.078189	0.999984
8.5	0.999323	0.999759	0.99996	0.999982	-0.044218	0.999982
9.5	0.999197	0.999708	0.999961	0.999982	0	0.999982
10.5	0.999338	0.999736	0.999949	0.999982	0.055901	0.999982
11.5	0.999114	0.999651	0.999931	0.999971	0.035928	0.999971
12.5	0.998944	0.9996	0.999927	0.999967	0.021352	0.999967
13.5	0.998905	0.999551	0.999903	0.999962	0.041096	0.999962
14.5	0.998774	0.999519	0.999892	0.999954	-0.063712	0.999954
15.5	0.998801	0.999475	0.999889	0.999958	-0.014347	0.999958
16.5	0.998748	0.999503	0.999888	0.999959	-0.079439	0.999959
17.5	0.998393	0.999349	0.999862	0.999953	-0.082531	0.999953
18.5	0.998089	0.99921	0.999818	0.999951	-0.036524	0.999951
19.5	0.99785	0.999106	0.999815	0.999949	-0.008206	0.999949
20.5	0.997251	0.998891	0.999786	0.999932	-0.092469	0.999932
21.5	0.996124	0.998407	0.999661	0.999907	-0.013619	0.999907
22.5	0.994628	0.997738	0.999544	0.999882	-0.002523	0.999882
23.5	0.992369	0.996913	0.999445	0.999852	0.013142	0.999852
24.5	0.991982	0.996613	0.999356	0.999821	-0.009076	0.999821
25.5	0.990288	0.99596	0.999218	0.999776	0.012638	0.999776
26.5	0.9885	0.995113	0.999012	0.999715	0.00167	0.999715
27.5	0.98749	0.994652	0.998938	0.999694	-0.003518	0.999694
28.5	0.987211	0.994548	0.998897	0.999694	-0.004501	0.999694
29.5	0.986038	0.99393	0.99877	0.999671	-0.004187	0.999671
30.5	0.983219	0.992899	0.99855	0.999637	0.002618	0.999637
31.5	0.980647	0.992078	0.998406	0.999576	-0.00424	0.999576
32.5	0.979628	0.991583	0.99832	0.999522	0.002366	0.999522
33.5	0.97972	0.991612	0.998288	0.999503	-0.004338	0.999503
34.5	0.979506	0.991252	0.998219	0.999483	-0.001385	0.999483
35.5	0.978419	0.990687	0.998164	0.999473	-0.009827	0.999473
36.5	0.978272	0.990821	0.998092	0.999472	0.003825	0.999472
37.5	0.97705	0.990246	0.998045	0.999439	0.000212	0.999439
38.5	0.976044	0.989964	0.998024	0.999411	-0.008371	0.999411
39.5	0.975673	0.98967	0.997874	0.999384	-0.009665	0.999384
40.5	0.973946	0.988961	0.997732	0.999341	0.002165	0.999341
41.5	0.971797	0.988226	0.997575	0.9993	-0.006172	0.9993
42.5	0.97073	0.987511	0.997313	0.999223	-0.00532	0.999223
43.5	0.96672	0.985771	0.997008	0.999147	-0.002381	0.999147
44.5	0.963429	0.984749	0.996939	0.999096	0.004265	0.999096
45.5	0.961276	0.9836	0.996745	0.999045	0	0.999045
46.5	0.95899	0.982776	0.996427	0.998969	0.001905	0.998969
47.5	0.95517	0.981336	0.99618	0.998866	0.000525	0.998866
48.5	0.950132	0.978648	0.995682	0.99866	-0.008159	0.99866
49.5	0.945096	0.977241	0.995149	0.998498	-0.002028	0.998498
50.5	0.941942	0.975186	0.994889	0.998371	-0.002605	0.998371
51.5	0.939282	0.974038	0.994846	0.998365	-0.008343	0.998365
52.5	0.938153	0.973534	0.994747	0.998342	-0.004043	0.998342
53.5	0.933776	0.972342	0.994342	0.99828	-0.005505	0.99828
54.5	0.927646	0.96933	0.993814	0.998109	0.002138	0.998109
55.5	0.924958	0.968626	0.993306	0.997923	-0.004062	0.997923
56.5	0.924131	0.967256	0.99329	0.997844	-0.004527	0.997844
57.5	0.922126	0.967087	0.993286	0.997804	-0.000516	0.997804
58.5	0.920225	0.966524	0.993114	0.997771	0.000802	0.997771
59.5	0.91794	0.964988	0.992777	0.99772	-0.005837	0.99772
60.5	0.91507	0.964133	0.992583	0.997666	-0.006554	0.997666
61.5	0.911395	0.962191	0.992334	0.997544	-0.004902	0.997544
62.5	0.905718	0.959999	0.991806	0.997353	-0.002732	0.997353
63.5	0.899432	0.957292	0.99129	0.997206	8.5e-05	0.997206
64.5	0.895001	0.955254	0.990541	0.997084	-0.000266	0.997084
65.5	0.891894	0.953713	0.990345	0.996998	0.000357	0.996998
66.5	0.887646	0.951818	0.990086	0.996831	0.000489	0.996831
67.5	0.880005	0.948765	0.989192	0.99655	-0.001869	0.99655
68.5	0.872355	0.945743	0.988734	0.996365	-0.005358	0.996365
69.5	0.868718	0.943589	0.988274	0.996219	-0.002829	0.996219
70.5	0.868369	0.942759	0.987908	0.996086	-0.002918	0.996086
71.5	0.863478	0.941388	0.987356	0.996004	0.003019	0.996004
72.5	0.860039	0.940255	0.987084	0.995938	0.00167	0.995938
73.5	0.856845	0.938083	0.986797	0.995861	0.003101	0.995861
74.5	0.855364	0.938171	0.986798	0.995859	0.001452	0.995859
75.5	0.856974	0.938802	0.98718	0.99594	0.003671	0.99594
76.5	0.858482	0.939513	0.987293	0.995991	-0.002116	0.995991
77.5	0.860452	0.940508	0.987544	0.996037	-0.004396	0.996037
78.5	0.85641	0.938641	0.987375	0.99602	-0.004408	0.99602
79.5	0.852029	0.937022	0.986747	0.99592	0.000715	0.99592
80.5	0.850243	0.935973	0.986482	0.99579	0.003976	0.99579
81.5	0.847733	0.935452	0.986116	0.995721	0.003525	0.995721
82.5	0.84519	0.93331	0.98573	0.995623	-0.000191	0.995623
83.5	0.84365	0.933498	0.985674	0.995555	-0.001746	0.995555
84.5	0.842539	0.932849	0.985669	0.995491	-0.002279	0.995491
85.5	0.843175	0.932707	0.98556	0.995429	0.002549	0.995429
86.5	0.838096	0.931228	0.985258	0.995383	0.000103	0.995383
87.5	0.834989	0.929459	0.984986	0.995324	-0.000319	0.995324
88.5	0.830857	0.928474	0.984727	0.995189	-5e-05	0.995189
89.5	0.828012	0.926917	0.98434	0.995043	0.002064	0.995043
90.5	0.824755	0.925253	0.983967	0.99495	0.00484	0.99495
91.5	0.824629	0.925164	0.983948	0.994916	0.003505	0.994916
92.5	0.823141	0.924122	0.983507	0.994742	0.002578	0.994742
93.5	0.815395	0.921325	0.982883	0.99454	0.004791	0.99454
94.5	0.809585	0.918486	0.982114	0.994241	-0.001005	0.994241
95.5	0.806522	0.917036	0.981714	0.994196	-0.000216	0.994196
96.5	0.806086	0.916643	0.981543	0.994139	-7.1e-05	0.994139
97.5	0.803221	0.91546	0.981057	0.993997	0.000367	0.993997
98.5	0.794461	0.911873	0.980458	0.993801	0.00025	0.993801
99.5	0.791456	0.910271	0.980152	0.993703	-0.002886	0.993703
100.5	0.785142	0.90663	0.979435	0.993588	-0.000837	0.993588
101.5	0.778399	0.90319	0.978371	0.993284	-6.2e-05	0.993284
102.5	0.769077	0.899247	0.977319	0.992958	-7.6e-05	0.992958
103.5	0.760326	0.895509	0.976243	0.99264	0.003559	0.99264
104.5	0.752758	0.891094	0.97593	0.992399	-0.002256	0.992399
105.5	0.750338	0.88937	0.975322	0.992141	-0.005107	0.992141
106.5	0.745565	0.887823	0.974109	0.991839	-0.005552	0.991839
107.5	0.739905	0.885091	0.973709	0.991613	-0.002244	0.991613
108.5	0.733471	0.882286	0.972837	0.991398	-0.000555	0.991398
109.5	0.720429	0.875442	0.971414	0.990991	0.001216	0.990991
110.5	0.711242	0.870337	0.970357	0.99049	-0.001557	0.99049
111.5	0.70132	0.865284	0.968828	0.989929	-0.004805	0.989929
112.5	0.692562	0.860932	0.967657	0.989479	-0.003462	0.989479
113.5	0.686695	0.856446	0.966555	0.989009	-0.003756	0.989009
114.5	0.677881	0.853126	0.965357	0.988689	-0.000501	0.988689
115.5	0.669885	0.849114	0.964503	0.988392	0.003653	0.988392
116.5	0.665007	0.845063	0.963883	0.988106	0.004227	0.988106
117.5	0.656161	0.839704	0.962208	0.987505	0.001548	0.987505
118.5	0.640491	0.830418	0.959481	0.986726	0.001269	0.986726
119.5	0.625574	0.820664	0.956821	0.985973	0.001642	0.985973
120.5	0.614299	0.814949	0.954893	0.985535	0.004422	0.985535
121.5	0.609404	0.811625	0.954265	0.985263	0.006601	0.985263
122.5	0.605028	0.808471	0.953949	0.984819	0.003416	0.984819
123.5	0.590579	0.802276	0.951306	0.983867	-0.001651	0.983867
124.5	0.580275	0.793792	0.948663	0.982987	-0.003304	0.982987
125.5	0.568364	0.785512	0.945884	0.982149	0.000981	0.982149
126.5	0.558453	0.779081	0.943764	0.981421	0.003462	0.981421
127.5	0.545887	0.771547	0.942481	0.980828	0.00055	0.980828
128.5	0.540304	0.767075	0.940399	0.980161	0.000102	0.980161
129.5	0.528053	0.758722	0.937936	0.979329	0.002723	0.979329
130.5	0.517527	0.750221	0.935823	0.978599	0.004025	0.978599
131.5	0.504749	0.743349	0.933253	0.977901	0.000868	0.977901
132.5	0.498494	0.737752	0.931121	0.977054	-0.002886	0.977054
133.5	0.492301	0.731123	0.929271	0.976328	-0.000519	0.976328
134.5	0.481815	0.724079	0.926663	0.975288	-0.000811	0.975288
135.5	0.473226	0.716796	0.924173	0.974035	-0.004207	0.974035
136.5	0.460509	0.708233	0.920864	0.972855	-0.003302	0.972855
137.5	0.449387	0.697652	0.917188	0.971573	-0.001205	0.971573
138.5	0.434702	0.688452	0.91263	0.97064	0.003375	0.97064
139.5	0.42157	0.674449	0.90825	0.969567	0.006348	0.969567
140.5	0.405582	0.661933	0.903352	0.967452	0.005091	0.967452
141.5	0.388488	0.647184	0.897828	0.964817	0.001705	0.964817
142.5	0.373081	0.630724	0.891276	0.962224	0.003009	0.962224
143.5	0.357294	0.613737	0.883139	0.959379	0.0084	0.959379
144.5	0.339654	0.594011	0.875066	0.956202	0.014544	0.956202
145.5	0.318801	0.57128	0.865899	0.952563	0.02274	0.952563
146.5	0.293102	0.545936	0.852571	0.94776	0.024388	0.94776
147.5	0.272464	0.521088	0.838639	0.942117	0.025496	0.942117
148.5	0.253726	0.495793	0.824027	0.935792	0.024989	0.935792
149.5	0.232818	0.466991	0.807795	0.930001	0.029924	0.930001
150.5	0.216775	0.443534	0.791411	0.924048	0.040516	0.924048
151.5	0.198388	0.416866	0.773404	0.915983	0.050351	0.915983
152.5	0.185225	0.389773	0.754189	0.907119	0.054425	0.907119
153.5	0.165733	0.364135	0.734815	0.898602	0.085677	0.898602
154.5	0.153664	0.346762	0.717868	0.890982	0.218745	0.890982
155.5	0.142241	0.323704	0.69838	0.880711	0.456403	0.880711
156.5	0.126809	0.299775	0.676623	0.8695	0.681688	0.8695
157.5	0.120116	0.27856	0.649556	0.856742	0.78926	0.78926
158.5	0.102546	0.258142	0.627171	0.843938	0.808888	0.808888
159.5	0.097818	0.239043	0.607213	0.830979	0.802546	0.802546
160.5	0.091303	0.22405	0.587106	0.82022	0.796934	0.796934
161.5	0.082693	0.208935	0.569119	0.809157	0.789177	0.789177
162.5	0.073032	0.195104	0.547032	0.796068	0.778378	0.778378
163.5	0.070741	0.182659	0.525301	0.78282	0.765779	0.765779
164.5	0.065225	0.172053	0.506416	0.768281	0.750473	0.750473
165.5	0.059659	0.163769	0.48783	0.754624	0.736558	0.736558
166.5	0.056705	0.152034	0.465259	0.739827	0.723434	0.723434
167.5	0.051039	0.144926	0.451467	0.72761	0.713332	0.713332
168.5	0.049733	0.135125	0.433996	0.713178	0.698466	0.698466
169.5	0.044229	0.123713	0.41431	0.698383	0.683442	0.683442
170.5	0.045971	0.120225	0.401632	0.683735	0.671203	0.671203
171.5	0.041457	0.113018	0.384964	0.667643	0.65337	0.65337
172.5	0.03803	0.103944	0.36756	0.653482	0.639764	0.639764
173.5	0.032517	0.092758	0.346458	0.634821	0.623465	0.623465
174.5	0.034098	0.091675	0.327012	0.614748	0.605531	0.605531
175.5	0.030898	0.084985	0.313779	0.597865	0.591008	0.591008
176.5	0.027301	0.080957	0.302438	0.58244	0.577367	0.577367
177.5	0.029226	0.07478	0.289615	0.568054	0.558275	0.558275
178.5	0.025017	0.070392	0.272947	0.551652	0.538634	0.538634
179.5	0.02732	0.067313	0.25904	0.53729	0.526803	0.526803
180.5	0.021447	0.062893	0.248107	0.520471	0.510608	0.510608
181.5	0.018512	0.062017	0.239473	0.50429	0.49292	0.49292
182.5	0.02074	0.057766	0.226093	0.487427	0.476911	0.476911
183.5	0.018359	0.053608	0.213817	0.470662	0.462467	0.462467
184.5	0.015236	0.046195	0.203445	0.44999	0.445331	0.445331
185.5	0.015061	0.043838	0.18955	0.432431	0.427701	0.427701
186.5	0.015177	0.041948	0.17902	0.420484	0.412688	0.412688
187.5	0.014488	0.03997	0.172798	0.407709	0.396495	0.396495
188.5	0.014187	0.039034	0.162876	0.389422	0.376894	0.376894
189.5	0.011171	0.035499	0.151105	0.374066	0.363859	0.363859
190.5	0.010652	0.035535	0.146684	0.361642	0.357985	0.357985
191.5	0.008953	0.030502	0.139172	0.350288	0.344237	0.344237
192.5	0.011705	0.031591	0.128096	0.336181	0.327249	0.327249
193.5	0.008952	0.027931	0.122979	0.322584	0.314101	0.314101
194.5	0.007619	0.027275	0.122147	0.309114	0.301416	0.301416
195.5	0.007068	0.021533	0.110695	0.294043	0.282505	0.282505
196.5	0.005697	0.017454	0.101178	0.277047	0.264153	0.264153
197.5	0.007878	0.021517	0.097285	0.263758	0.254498	0.254498
198.5	0.00631	0.017255	0.08947	0.252745	0.247938	0.247938
199.5	0.005391	0.017391	0.083063	0.241322	0.240248	0.240248
200.5	0.004514	0.019331	0.078648	0.229919	0.229271	0.229271
201.5	0.006446	0.016147	0.07159	0.219469	0.21828	0.21828
202.5	0.004204	0.014149	0.069052	0.208269	0.206783	0.206783
203.5	0.002545	0.014137	0.06896	0.195284	0.193028	0.193028
204.5	-0.000312	0.011141	0.058025	0.183414	0.17831	0.17831
205.5	0.002754	0.009992	0.055892	0.175184	0.167343	0.167343
206.5	0.004049	0.00992	0.053195	0.165167	0.160364	0.160364
207.5	0.003953	0.011746	0.051671	0.1549	0.154165	0.154165
208.5	0.003609	0.008294	0.049697	0.144385	0.14395	0.14395
209.5	0.001388	0.007687	0.045668	0.135302	0.13672	0.13672
210.5	0.00262	0.008226	0.042638	0.126952	0.1302	0.1302
211.5	0.002423	0.009027	0.03831	0.120446	0.118176	0.118176
212.5	0.005183	0.009846	0.032155	0.113993	0.109439	0.109439
213.5	0.001996	0.002759	0.030479	0.105904	0.102794	0.102794
214.5	0.001513	0.004586	0.032298	0.09473	0.094386	0.094386
215.5	0.004019	0.006558	0.028025	0.089356	0.090267	0.090267
216.5	-0.000156	0.004034	0.028412	0.08789	0.082606	0.082606
217.5	0.001641	0.005563	0.026801	0.086308	0.084484	0.084484
218.5	0.0009	0.002803	0.025717	0.080864	0.080192	0.080192
219.5	0.000999	0.003606	0.023375	0.077011	0.078244	0.078244
220.5	-0.000322	0.002658	0.01941	0.068331	0.072103	0.072103
221.5	0.000668	0.004061	0.020836	0.064011	0.071179	0.071179
222.5	0.002137	0.001569	0.022608	0.064068	0.06732	0.06732
223.5	0.000534	0.003501	0.02383	0.06664	0.061421	0.061421
224.5	0.001802	0.003841	0.020434	0.059174	0.055531	0.055531
225.5	0.000324	0.001885	0.016672	0.049173	0.052144	0.052144
226.5	0.002029	0.002893	0.014754	0.048608	0.052852	0.052852
227.5	0.000877	0.004279	0.012008	0.046658	0.049163	0.049163
228.5	0.001067	0.00442	0.00863	0.041764	0.041061	0.041061
229.5	0.001206	0.002641	0.010887	0.038839	0.041926	0.041926
230.5	0.002119	0.004111	0.008154	0.032243	0.035733	0.035733
231.5	0.001433	0.000933	0.004522	0.025947	0.023533	0.023533
232.5	-0.001289	-1.8e-05	0.00682	0.023026	0.019662	0.019662
233.5	0.000322	0.00116	0.011278	0.023736	0.024656	0.024656
234.5	0.000959	0.002161	0.009077	0.025514	0.0232	0.0232
235.5	0.000362	-0.000104	0.009934	0.025495	0.021013	0.021013
236.5	0.001191	0.000314	0.012746	0.026539	0.022392	0.022392
237.5	0.000469	0.002001	0.011035	0.029137	0.024842	0.024842
238.5	-0.000438	0.002068	0.009206	0.028533	0.023111	0.023111
239.5	0.001118	0.002889	0.007256	0.025502	0.020183	0.020183
240.5	-0.001268	0.001203	0.004609	0.020928	0.017913	0.017913
241.5	-0.002063	0.001221	-0.000685	0.014228	0.014262	0.014262
242.5	-0.001232	-0.000358	0.000205	0.01053	0.009417	0.009417
243.5	-0.000925	0.000833	0.004259	0.012505	0.011948	0.011948
244.5	-0.0006	0.002713	0.001486	0.012062	0.010845	0.010845
245.5	-0.001722	-0.00059	-0.000741	0.008676	0.007596	0.007596
246.5	-0.001564	0.002884	-5.2e-05	0.007951	0.0084	0.0084
247.5	-0.001395	-0.001798	-0.001178	0.007787	0.01177	0.01177
248.5	0.000593	0.000313	-0.000555	0.006311	0.010803	0.010803
249.5	0.000591	0.002361	0.005333	0.006617	0.00923	0.00923
250.5	0.002655	0.00148	0.007386	0.006689	0.012854	0.012854
251.5	0.000626	0.001368	0.003463	0.001782	0.008619	0.008619
252.5	0.001256	-0.000765	0.001265	0.002982	0.00825	0.00825
253.5	0.001039	0.002441	0.000369	0.008039	0.006302	0.006302
254.5	-0.001445	0.000217	-0.000881	0.006232	-0.001903	-0.001903
255.5	0.000217	-0.000319	-0.003579	0.005065	-0.002073	-0.002073
256.5	0.000527	-0.000345	0.000115	0.006939	0.0027	0.0027
257.5	0.000517	0.000602	0.001655	0.010487	0.00442	0.00442
258.5	7.8e-05	0.000523	0.004121	0.008355	0.003182	0.003182
259.5	-0.000368	-0.00026	0.003015	0.005794	0.002652	0.002652
260.5	-0.001507	-0.000655	-0.001546	0.002458	0.002162	0.002162
261.5	0.002031	4e-06	-0.002933	-0.002381	-0.004359	-0.004359
262.5	-1.5e-05	-0.000201	-0.003022	-0.002679	-0.007106	-0.007106
263.5	-0.000845	-0.000666	0.000573	0.003574	-0.005144	-0.005144
264.5	-0.001128	0.001292	0.000932	0.007192	-0.003071	-0.003071
265.5	0.000597	0.002391	0.001545	0.008747	0.002729	0.002729
266.5	0.002042	0.002893	0.003842	0.008639	0.00416	0.00416
267.5	-0.001439	0.000659	0.006666	0.010947	0.006111	0.006111
268.5	0.001134	0.002804	0.006568	0.008973	0.00457	0.00457
269.5	-0.000121	0.000637	0.004238	0.004323	0.004398	0.004398
270.5	0.000224	0.003174	0.002724	0.003262	0.001644	0.001644
271.5	-0.00021	0.000681	0.000782	0.004859	0.002407	0.002407
272.5	0.000718	0.002003	0.003193	0.003981	-0.000626	-0.000626
273.5	-0.001239	0.001002	0.003973	0.001753	-0.005102	-0.005102
274.5	0.000229	-0.000854	-0.000177	0.002964	-0.003483	-0.003483
275.5	-0.000381	-0.002073	0.000795	-0.000513	-0.002896	-0.002896
276.5	-0.000884	-0.001593	0.000724	-0.004037	-0.001588	-0.001588
277.5	-0.000989	-0.000585	-0.001844	-0.005754	0.000458	0.000458
278.5	-0.000347	0.001089	-0.002016	-0.001922	0.004857	0.004857
279.5	-0.000329	0.000571	-0.000368	-0.000557	0.006514	0.006514
280.5	-0.001683	-0.00136	-0.002236	-0.001435	0.004781	0.004781
281.5	0.001508	-5.6e-05	-0.000971	-0.000792	0.005744	0.005744
282.5	-0.001331	-0.002432	0.000316	0.000576	0.00746	0.00746
283.5	0.002112	-0.000476	-0.002565	-0.001446	0.000933	0.000933
284.5	0.001974	0.001882	-0.002039	-0.001641	-0.004035	-0.004035
285.5	0.000691	0.000955	0.000365	0.003833	0.00167	0.00167
286.5	0.000406	0.001012	0.00115	0.005299	0.005699	0.005699
287.5	-0.000162	0.00037	0.000718	0.00377	0.003096	0.003096
288.5	0.000539	-0.000532	0.00067	0.003342	0.000888	0.000888
289.5	5.9e-05	-0.000968	-0.000334	-0.000523	-0.002068	-0.002068
290.5	2.7e-05	0.000697	-0.000163	-0.003772	-0.004041	-0.004041
291.5	-8.4e-05	-0.000421	-0.000943	-0.00428	-0.005624	-0.005624
292.5	-0.000557	-0.001967	0.000438	-0.001224	-0.004231	-0.004231
293.5	-0.001771	-0.002005	-0.001288	-0.000186	0.000874	0.000874
294.5	-7.8e-05	0.00061	-0.006101	-0.002697	0.00105	0.00105
295.5	0.00162	0.000988	-0.006538	-0.005709	-0.000341	-0.000341
296.5	-0.000888	-0.002243	-0.006239	-0.007389	-0.001881	-0.001881
297.5	-0.001419	-0.000606	-0.00319	-0.004295	0.000861	0.000861
298.5	0.000157	-0.001394	1.9e-05	0.000242	0.003537	0.003537
299.5	0.000365	-0.000911	-0.000127	0.002882	0.004701	0.004701
300.5	0.001155	-0.001586	0.000516	-8e-05	-0.000465	-0.000465
301.5	0.000476	-0.000479	0.00322	-0.001302	-0.002794	-0.002794
302.5	0.001222	0.000331	0.000536	-0.002576	-0.001598	-0.001598
303.5	-0.001642	-0.001573	-0.005146	-0.002322	-0.001751	-0.001751
304.5	-0.001434	-0.001711	-0.005895	-0.001393	-0.001567	-0.001567
305.5	0.000611	-0.001087	-0.002213	0.002137	0.000647	0.000647
306.5	5.2e-05	0.000297	0.001351	0.004138	-0.000877	-0.000877
307.5	1e-06	-0.001547	0.00399	0.001599	-0.002588	-0.002588
308.5	0.000412	0.001752	0.002392	0.001702	0.000529	0.000529
309.5	-0.000249	0.000638	-0.00033	0.00048	0.002044	0.002044
310.5	0.000282	0.002435	0.000243	-0.001205	0.003127	0.003127
311.5	0.000371	0.001364	-0.00121	-0.000982	0.00661	0.00661
312.5	-0.000254	0.000859	-0.001743	0.002194	0.010085	0.010085
313.5	-0.001058	0.000101	-0.000508	0.00512	0.014324	0.014324
314.5	-0.000969	4.5e-05	-0.000338	0.004629	0.016053	0.016053
315.5	0.000149	0.00107	-0.000366	0.003063	0.011032	0.011032
316.5	-0.001309	7.1e-05	-0.001813	0.000276	0.003777	0.003777
317.5	0.001251	-0.000654	-0.001347	-0.001683	0.001259	0.001259

## Sheet: SD_Empty_30s_core
wave_number	fsc_nomask	fsc_sphericalmask	fsc_loosemask	fsc_tightmask	fsc_noisesub_true	fsc_noisesub
0.5	1	1	1	1	nan	1
1.5	0.999977	0.999995	0.999999	1	0	1
2.5	0.999972	0.999991	0.999998	0.999999	-0.714286	0.999999
3.5	0.999858	0.999964	0.999995	0.999998	0.035714	0.999998
4.5	0.999842	0.999958	0.999991	0.999997	0.018519	0.999997
5.5	0.999787	0.999913	0.999986	0.999993	-0.12037	0.999993
6.5	0.999661	0.999864	0.999978	0.999991	0.020134	0.999991
7.5	0.999402	0.999807	0.999967	0.999989	0.076531	0.999989
8.5	0.999242	0.99971	0.999954	0.999984	0.089404	0.999984
9.5	0.999026	0.999606	0.999948	0.999975	0.020979	0.999975
10.5	0.999236	0.999667	0.999941	0.999968	-0.062	0.999968
11.5	0.998926	0.999585	0.99992	0.999967	-0.04461	0.999967
12.5	0.998741	0.99947	0.999906	0.999958	-0.015965	0.999958
13.5	0.998693	0.999448	0.999894	0.999951	-0.009804	0.999951
14.5	0.998502	0.999358	0.999881	0.999951	-0.012422	0.999951
15.5	0.998463	0.99933	0.999877	0.999958	-0.039589	0.999958
16.5	0.998418	0.999338	0.999862	0.999962	-0.157221	0.999962
17.5	0.99808	0.999161	0.99985	0.999961	-0.085246	0.999961
18.5	0.997591	0.998942	0.99982	0.999955	-0.055007	0.999955
19.5	0.997039	0.998804	0.999771	0.999944	0.023834	0.999944
20.5	0.996318	0.998349	0.999709	0.999932	0.0121	0.999932
21.5	0.994642	0.997661	0.999614	0.999912	-0.013727	0.999912
22.5	0.991785	0.996517	0.99947	0.999879	-0.012942	0.999879
23.5	0.988355	0.995145	0.999219	0.999817	-0.031261	0.999817
24.5	0.987741	0.994852	0.999049	0.999742	0.002301	0.999742
25.5	0.98562	0.993957	0.998948	0.999682	-0.003956	0.999682
26.5	0.983099	0.992648	0.99881	0.999664	0.005816	0.999664
27.5	0.981339	0.991979	0.998614	0.999659	0.010539	0.999659
28.5	0.980645	0.991557	0.998476	0.99965	0.01675	0.99965
29.5	0.978805	0.990765	0.998388	0.999623	-0.000474	0.999623
30.5	0.974772	0.989057	0.998292	0.999565	-0.005922	0.999565
31.5	0.971529	0.987851	0.998064	0.99949	-0.00908	0.99949
32.5	0.96854	0.986763	0.9979	0.999466	-0.00573	0.999466
33.5	0.968859	0.986509	0.997876	0.999476	-0.000455	0.999476
34.5	0.968993	0.986892	0.997969	0.999483	-0.018912	0.999483
35.5	0.966673	0.985869	0.997925	0.999461	-0.007908	0.999461
36.5	0.966376	0.985665	0.997832	0.999439	-0.004911	0.999439
37.5	0.963802	0.984678	0.997602	0.9994	-0.003287	0.9994
38.5	0.960219	0.98326	0.997395	0.999333	-0.00224	0.999333
39.5	0.959782	0.982884	0.997314	0.999276	0.008161	0.999276
40.5	0.957184	0.981506	0.997237	0.999262	-0.00667	0.999262
41.5	0.954124	0.980262	0.99707	0.999257	-0.001285	0.999257
42.5	0.951484	0.979205	0.99677	0.999207	0.006425	0.999207
43.5	0.945608	0.976515	0.996389	0.999101	0.01444	0.999101
44.5	0.938681	0.973983	0.995955	0.99894	0.007811	0.99894
45.5	0.932778	0.970952	0.995618	0.998758	0.001389	0.998758
46.5	0.925856	0.968397	0.995136	0.998607	0.002262	0.998607
47.5	0.916884	0.964069	0.994488	0.998451	0.010544	0.998451
48.5	0.907276	0.959912	0.993874	0.998292	0.016707	0.998292
49.5	0.9004	0.957286	0.993301	0.9981	0.013614	0.9981
50.5	0.890521	0.95287	0.992668	0.9979	0.012363	0.9979
51.5	0.883047	0.948494	0.992134	0.997739	0.012908	0.997739
52.5	0.879474	0.94715	0.991797	0.997611	0.007502	0.997611
53.5	0.876091	0.945464	0.991439	0.997551	0.003638	0.997551
54.5	0.870818	0.942861	0.990855	0.997468	0.003402	0.997468
55.5	0.863705	0.938511	0.99054	0.997257	0.002946	0.997257
56.5	0.858776	0.936863	0.990273	0.997133	-0.002355	0.997133
57.5	0.850187	0.932705	0.989483	0.997004	-0.010108	0.997004
58.5	0.843346	0.929813	0.988923	0.996831	-0.016012	0.996831
59.5	0.836744	0.926498	0.988915	0.99668	-0.01045	0.99668
60.5	0.833298	0.924921	0.988648	0.996542	-0.004692	0.996542
61.5	0.825312	0.921579	0.988161	0.996407	-0.003011	0.996407
62.5	0.815007	0.916251	0.987349	0.996193	-0.004435	0.996193
63.5	0.805259	0.912118	0.986564	0.99592	-0.005982	0.99592
64.5	0.797162	0.907863	0.985731	0.995711	-0.00628	0.995711
65.5	0.790893	0.903539	0.985101	0.995571	-0.003321	0.995571
66.5	0.780348	0.897803	0.984291	0.995351	-0.0043	0.995351
67.5	0.765733	0.889348	0.983041	0.994952	-0.004126	0.994952
68.5	0.749463	0.881244	0.981409	0.99437	-0.005835	0.99437
69.5	0.734779	0.874151	0.980034	0.993822	-0.007837	0.993822
70.5	0.726793	0.870613	0.97914	0.993499	-0.008032	0.993499
71.5	0.720113	0.865924	0.978453	0.993262	-0.007459	0.993262
72.5	0.709683	0.862206	0.97799	0.992979	-0.007173	0.992979
73.5	0.705182	0.858449	0.97785	0.992929	-0.003944	0.992929
74.5	0.704321	0.858557	0.977622	0.992989	-0.004046	0.992989
75.5	0.704962	0.858622	0.977747	0.993027	-0.002949	0.993027
76.5	0.705073	0.859367	0.977685	0.992964	-0.002812	0.992964
77.5	0.705277	0.858267	0.977346	0.992821	-0.002856	0.992821
78.5	0.694888	0.853726	0.976744	0.992764	-0.000874	0.992764
79.5	0.688713	0.848477	0.975676	0.992679	-0.003112	0.992679
80.5	0.689543	0.850083	0.97545	0.992637	-0.00628	0.992637
81.5	0.684742	0.846728	0.975312	0.992558	-0.006043	0.992558
82.5	0.675699	0.841969	0.974584	0.992456	-0.002884	0.992456
83.5	0.670844	0.839925	0.973664	0.992169	-0.003567	0.992169
84.5	0.665481	0.835799	0.972985	0.991834	-0.00897	0.991834
85.5	0.658785	0.832435	0.972595	0.991486	-0.008743	0.991486
86.5	0.659503	0.832736	0.972436	0.991349	-0.007392	0.991349
87.5	0.650863	0.82849	0.971545	0.991142	-0.006372	0.991142
88.5	0.644705	0.825821	0.971106	0.991121	-0.002355	0.991121
89.5	0.641259	0.822411	0.970708	0.991138	-0.003212	0.991138
90.5	0.634702	0.818863	0.969513	0.991164	-0.00236	0.991164
91.5	0.626466	0.813772	0.968108	0.99096	-0.005669	0.99096
92.5	0.625314	0.813683	0.967861	0.990743	-0.006741	0.990743
93.5	0.618898	0.810214	0.96806	0.990516	-0.003633	0.990516
94.5	0.611259	0.805717	0.967282	0.990131	0.001297	0.990131
95.5	0.597708	0.798467	0.965925	0.989442	0.000265	0.989442
96.5	0.59309	0.79508	0.96436	0.988811	0.000511	0.988811
97.5	0.581047	0.786716	0.963096	0.988412	0.001187	0.988412
98.5	0.565775	0.776723	0.961779	0.988216	-0.001748	0.988216
99.5	0.56533	0.775855	0.960527	0.988033	-0.002471	0.988033
100.5	0.555302	0.767785	0.958961	0.987577	-0.00073	0.987577
101.5	0.547102	0.760973	0.956805	0.987088	-0.003	0.987088
102.5	0.535167	0.753424	0.954652	0.986502	-0.007577	0.986502
103.5	0.521799	0.744164	0.953086	0.985853	-0.005248	0.985853
104.5	0.507405	0.735541	0.951065	0.985193	0.000431	0.985193
105.5	0.498348	0.726572	0.949508	0.984578	0.00144	0.984578
106.5	0.486451	0.717331	0.947649	0.98405	-2.6e-05	0.98405
107.5	0.477569	0.711234	0.946265	0.983588	-0.001407	0.983588
108.5	0.468544	0.701183	0.944703	0.983134	-0.002743	0.983134
109.5	0.455353	0.691726	0.943074	0.982678	-0.001931	0.982678
110.5	0.452437	0.689711	0.940971	0.98212	0.000899	0.98212
111.5	0.442689	0.682222	0.938903	0.981569	0.005257	0.981569
112.5	0.426062	0.668109	0.935991	0.980461	0.004863	0.980461
113.5	0.410123	0.654791	0.931585	0.978897	0.00517	0.978897
114.5	0.402787	0.644932	0.927985	0.977672	0.00207	0.977672
115.5	0.389004	0.634588	0.925278	0.976752	0.000943	0.976752
116.5	0.386132	0.630992	0.923148	0.975998	0.000474	0.975998
117.5	0.371559	0.616569	0.919728	0.974882	-0.001133	0.974882
118.5	0.352426	0.601265	0.916362	0.973448	-0.00595	0.973448
119.5	0.344306	0.592101	0.912767	0.972314	-0.003285	0.972314
120.5	0.335896	0.581553	0.907861	0.971114	-0.004009	0.971114
121.5	0.323178	0.566373	0.902958	0.969761	-0.002207	0.969761
122.5	0.313063	0.555464	0.898013	0.967916	-0.005385	0.967916
123.5	0.296849	0.541146	0.894149	0.966516	-0.007695	0.966516
124.5	0.289017	0.532564	0.891701	0.965156	-0.010299	0.965156
125.5	0.283293	0.522936	0.887283	0.963318	-0.013164	0.963318
126.5	0.27585	0.512005	0.880899	0.9615	-0.013336	0.9615
127.5	0.258748	0.498057	0.873374	0.958907	-0.016172	0.958907
128.5	0.254723	0.488432	0.868946	0.956968	-0.016848	0.956968
129.5	0.249719	0.478213	0.865074	0.955243	-0.015044	0.955243
130.5	0.238631	0.468259	0.861459	0.953831	-0.01024	0.953831
131.5	0.229903	0.45523	0.855758	0.95211	-0.006343	0.95211
132.5	0.219172	0.442241	0.846789	0.949261	-0.001297	0.949261
133.5	0.208713	0.427185	0.839176	0.946222	0.001643	0.946222
134.5	0.205135	0.417687	0.834016	0.944288	0.003501	0.944288
135.5	0.199926	0.411534	0.831157	0.942443	0.013419	0.942443
136.5	0.193788	0.402581	0.828239	0.940023	0.014994	0.940023
137.5	0.182553	0.390057	0.820977	0.936941	0.020891	0.936941
138.5	0.177332	0.377723	0.810955	0.933776	0.059536	0.933776
139.5	0.167743	0.366219	0.801676	0.930279	0.165141	0.930279
140.5	0.157268	0.34647	0.790681	0.926681	0.346909	0.926681
141.5	0.146044	0.330052	0.777194	0.922187	0.562863	0.922187
142.5	0.13427	0.310556	0.762359	0.917609	0.746278	0.917609
143.5	0.129714	0.298776	0.749317	0.912042	0.841629	0.841629
144.5	0.121375	0.280985	0.737113	0.905121	0.867348	0.867348
145.5	0.108561	0.260138	0.716402	0.896554	0.865294	0.865294
146.5	0.097242	0.24136	0.694056	0.886734	0.858666	0.858666
147.5	0.093458	0.223236	0.673017	0.875566	0.849925	0.849925
148.5	0.078812	0.200362	0.646237	0.862117	0.838163	0.838163
149.5	0.070143	0.182769	0.616096	0.848019	0.826714	0.826714
150.5	0.061496	0.163463	0.583617	0.832048	0.811557	0.811557
151.5	0.052879	0.143709	0.552504	0.814196	0.794567	0.794567
152.5	0.044618	0.123493	0.515771	0.79241	0.773049	0.773049
153.5	0.040495	0.10951	0.478452	0.767817	0.746925	0.746925
154.5	0.034882	0.095452	0.449434	0.745809	0.723486	0.723486
155.5	0.033318	0.08578	0.424354	0.726861	0.703666	0.703666
156.5	0.029829	0.080829	0.396293	0.705453	0.680298	0.680298
157.5	0.026914	0.07102	0.367188	0.681351	0.656931	0.656931
158.5	0.020801	0.063815	0.339586	0.656972	0.634084	0.634084
159.5	0.022198	0.06149	0.314197	0.632423	0.611177	0.611177
160.5	0.020373	0.054662	0.294763	0.609527	0.585259	0.585259
161.5	0.016295	0.046461	0.278243	0.586543	0.558768	0.558768
162.5	0.015846	0.045011	0.262507	0.565899	0.539622	0.539622
163.5	0.01218	0.040636	0.249103	0.544534	0.521254	0.521254
164.5	0.009579	0.035322	0.233947	0.523185	0.503221	0.503221
165.5	0.010037	0.030442	0.208743	0.494642	0.477488	0.477488
166.5	0.009085	0.026321	0.187794	0.46872	0.45245	0.45245
167.5	0.009263	0.02714	0.176361	0.44729	0.432307	0.432307
168.5	0.009015	0.025337	0.168082	0.430767	0.414306	0.414306
169.5	0.00917	0.022632	0.156348	0.414072	0.401907	0.401907
170.5	0.003351	0.016879	0.143109	0.395198	0.385581	0.385581
171.5	0.007051	0.020383	0.130507	0.377446	0.367222	0.367222
172.5	0.004848	0.017788	0.12347	0.357483	0.344398	0.344398
173.5	0.005832	0.018393	0.1163	0.34102	0.328362	0.328362
174.5	0.003791	0.015008	0.110165	0.330684	0.320867	0.320867
175.5	0.007456	0.014682	0.108029	0.321303	0.313775	0.313775
176.5	0.001564	0.012477	0.097727	0.305023	0.298251	0.298251
177.5	0.000215	0.010766	0.084475	0.284703	0.279379	0.279379
178.5	0.004733	0.009636	0.074707	0.262745	0.254166	0.254166
179.5	0.001937	0.009186	0.06938	0.244166	0.232178	0.232178
180.5	0.001315	0.006148	0.066508	0.230575	0.215094	0.215094
181.5	0.00186	0.008516	0.057883	0.218346	0.200791	0.200791
182.5	0.003794	0.007552	0.050872	0.201612	0.182047	0.182047
183.5	0.001245	0.0066	0.048468	0.18612	0.165844	0.165844
184.5	0.00203	0.00733	0.04364	0.1746	0.161834	0.161834
185.5	0.000825	0.004447	0.036561	0.164664	0.156571	0.156571
186.5	-0.001269	0.004213	0.038212	0.15122	0.145672	0.145672
187.5	-0.0002	0.003173	0.035036	0.141603	0.134086	0.134086
188.5	-0.00077	-0.001304	0.028948	0.136564	0.128118	0.128118
189.5	0.001541	0.001808	0.027066	0.133354	0.12757	0.12757
190.5	0.000202	0.002558	0.031201	0.124818	0.119752	0.119752
191.5	0.00118	0.00508	0.0292	0.117001	0.112243	0.112243
192.5	0.002175	0.005	0.02843	0.109606	0.100203	0.100203
193.5	0.001374	0.004798	0.026555	0.105123	0.095323	0.095323
194.5	0.002058	0.00436	0.024332	0.099736	0.090352	0.090352
195.5	0.001848	0.003416	0.018708	0.093792	0.085706	0.085706
196.5	-0.001671	0.001008	0.021478	0.087978	0.079842	0.079842
197.5	0.001607	0.001824	0.026863	0.087068	0.081957	0.081957
198.5	0.001938	0.002596	0.025148	0.086344	0.090726	0.090726
199.5	-0.000409	0.000812	0.021355	0.078981	0.086416	0.086416
200.5	0.000904	0.003108	0.015774	0.071754	0.07691	0.07691
201.5	-0.001666	0.001991	0.014984	0.067722	0.06713	0.06713
202.5	-0.000506	0.001176	0.021137	0.064304	0.05801	0.05801
203.5	0.000518	0.000625	0.017932	0.062138	0.053066	0.053066
204.5	-0.000408	0.000538	0.015472	0.057252	0.04909	0.04909
205.5	-0.000289	8.3e-05	0.015888	0.050462	0.043092	0.043092
206.5	0.002761	0.001763	0.016911	0.046536	0.036518	0.036518
207.5	0.000837	0.001092	0.014418	0.040461	0.027062	0.027062
208.5	-0.000897	0.000909	0.014719	0.036022	0.022954	0.022954
209.5	0.000917	0.001271	0.012541	0.033777	0.023864	0.023864
210.5	-0.001865	0.000577	0.008387	0.032398	0.026389	0.026389
211.5	0.0018	0.00419	0.009054	0.034091	0.032191	0.032191
212.5	-0.001855	0.00342	0.007805	0.03184	0.03018	0.03018
213.5	0.003035	0.001017	0.005465	0.030844	0.024271	0.024271
214.5	-0.00037	0.002547	0.00729	0.030743	0.021819	0.021819
215.5	-0.000752	0.00362	0.012495	0.02762	0.022165	0.022165
216.5	0.000784	0.003327	0.007867	0.022576	0.025153	0.025153
217.5	0.000539	0.002001	0.003153	0.017079	0.024851	0.024851
218.5	0.00444	0.004569	0.004261	0.016657	0.024442	0.024442
219.5	-4.7e-05	0.000829	0.003008	0.015201	0.023103	0.023103
220.5	-0.001383	-0.000479	-0.004994	0.010183	0.016898	0.016898
221.5	0.001543	-0.000344	-0.004492	0.009783	0.013283	0.013283
222.5	-0.0015	-0.002197	-0.00088	0.011208	0.010436	0.010436
223.5	-0.003129	-0.000437	-2.1e-05	0.011804	0.00897	0.00897
224.5	-0.001067	-0.003856	0.002273	0.012843	0.011036	0.011036
225.5	-0.002341	0.000367	0.004769	0.015034	0.012504	0.012504
226.5	-0.000263	-0.000199	0.006064	0.01736	0.012585	0.012585
227.5	0.000729	0.002718	0.00677	0.015939	0.010794	0.010794
228.5	0.000352	-0.000129	0.004881	0.012249	0.003979	0.003979
229.5	-0.001076	-0.002724	0.002028	0.00685	-0.004403	-0.004403
230.5	-0.000644	0.00011	0.000665	0.00535	-0.002385	-0.002385
231.5	-0.000511	-0.001609	-0.000426	0.007434	0.003567	0.003567
232.5	0.001252	0.001667	-0.002048	0.0117	0.012969	0.012969
233.5	-0.001235	0.001737	0.003611	0.014562	0.016077	0.016077
234.5	0.001129	-0.001564	0.006316	0.01278	0.011192	0.011192
235.5	-0.000271	-0.002145	0.005132	0.008325	0.005605	0.005605
236.5	-0.002083	-0.000963	0.002607	0.005547	0.005083	0.005083
237.5	0.000783	0.001143	-0.004339	0.001084	-0.0006	-0.0006
238.5	-0.001035	0.000818	-0.008181	-0.006653	-0.011718	-0.011718
239.5	-0.001736	0.000978	-0.003078	-0.010234	-0.020414	-0.020414
240.5	-0.00086	-0.000219	-0.001758	-0.009241	-0.021908	-0.021908
241.5	0.000535	-0.000273	9.3e-05	-0.002135	-0.010186	-0.010186
242.5	-0.000399	0.001948	0.002604	0.003131	0.000657	0.000657
243.5	0.001185	0.000779	0.004082	0.001535	-0.002309	-0.002309
244.5	0.002521	0.001314	0.00294	-0.002363	-0.010719	-0.010719
245.5	-0.002089	-0.000865	-0.003836	-0.00906	-0.018878	-0.018878
246.5	-0.002471	-0.002228	-0.010136	-0.013616	-0.021149	-0.021149
247.5	-0.00047	-0.001774	-0.01055	-0.013869	-0.018664	-0.018664
248.5	0.001145	-0.003043	-0.00869	-0.009491	-0.009465	-0.009465
249.5	0.00186	0.001055	-0.003034	-0.003025	-1.9e-05	-1.9e-05
250.5	6.4e-05	0.000867	0.000242	0.001744	0.001036	0.001036
251.5	0.000368	0.002409	-0.002233	0.003468	-0.001098	-0.001098
252.5	0.002242	0.000997	-0.000806	0.003846	0.000478	0.000478
253.5	0.001052	0.002646	-0.001638	0.003769	0.003018	0.003018
254.5	0.000588	0.001313	-0.00182	0.004337	0.003234	0.003234
255.5	0.001016	0.000709	7.2e-05	0.006522	0.002897	0.002897
256.5	-0.000664	0.000969	0.001825	0.00569	0.000402	0.000402
257.5	-0.000813	0.002234	0.004188	0.008636	0.002501	0.002501
258.5	-0.001019	0.000202	0.001883	0.008986	0.004754	0.004754
259.5	-0.001049	-0.000976	-0.00075	0.004661	-0.001829	-0.001829
260.5	0.000119	-0.001961	0.001519	-0.000407	-0.005449	-0.005449
261.5	-0.000663	-0.00052	0.005161	-0.004149	-0.005621	-0.005621
262.5	0.001321	0.001083	-0.001685	-0.004557	-0.001328	-0.001328
263.5	0.000505	-0.001592	-0.003409	-0.002115	0.002894	0.002894
264.5	-0.001392	-6e-05	0.00011	0.001701	0.008823	0.008823
265.5	0.000851	0.000463	0.001744	0.003389	0.009965	0.009965
266.5	-0.001732	-0.001436	8.4e-05	0.003052	0.01018	0.01018
267.5	-0.000626	0.000477	-0.00153	0.002255	0.011181	0.011181
268.5	4.8e-05	-0.002548	-0.001083	0.003818	0.008378	0.008378
269.5	-0.001596	0.000234	0.001804	0.006293	0.0078	0.0078
270.5	0.001387	0.001346	-0.000112	0.00912	0.011451	0.011451
271.5	-0.000219	0.000556	-0.000354	0.009732	0.015379	0.015379
272.5	0.001454	-9.3e-05	-0.00213	0.006451	0.011424	0.011424
273.5	-0.002524	-0.001392	-0.006386	0.003363	0.002763	0.002763
274.5	0.000584	-0.002542	-0.004697	0.006513	0.003308	0.003308
275.5	-0.000243	-0.001758	-0.001536	0.008964	0.004275	0.004275
276.5	0.001189	0.002565	0.001611	0.00747	0.005453	0.005453
277.5	-0.001576	0.000588	-0.001111	0.005208	0.003147	0.003147
278.5	-0.001007	-0.001465	-0.003192	0.002795	0.000929	0.000929
279.5	-0.001421	-0.001583	-0.001721	-0.002167	-0.003437	-0.003437
280.5	0.000774	0.000683	-0.003547	-0.007707	-0.009193	-0.009193
281.5	0.002533	0.000672	-0.006374	-0.010081	-0.009544	-0.009544
282.5	-0.000873	-0.000943	-0.005336	-0.00711	-0.005387	-0.005387
283.5	0.000181	-0.001592	-0.001028	-0.001906	-0.003775	-0.003775
284.5	-0.001295	-0.001226	0.003526	0.001875	-0.003498	-0.003498
285.5	0.00092	0.00187	0.004005	0.002028	-0.004711	-0.004711
286.5	-3.7e-05	0.000725	0.002692	0.00041	-0.004133	-0.004133
287.5	-0.000531	-0.001306	-7e-05	-0.001229	-0.00325	-0.00325
288.5	-0.000737	-0.000198	-0.000968	-0.00427	-0.003742	-0.003742
289.5	0.000797	0.00169	1e-06	-0.00514	-0.005602	-0.005602
290.5	0.001392	0.002014	0.000357	-0.001185	-0.002448	-0.002448
291.5	0.000568	-0.002673	0.000431	0.000597	0.003439	0.003439
292.5	0.000843	0.001167	0.000242	-0.002162	0.004883	0.004883
293.5	-0.000669	-2e-06	0.001729	-0.005163	-0.001401	-0.001401
294.5	-0.000469	0.000193	0.001162	-0.008001	-0.008607	-0.008607
295.5	0.000142	-0.000249	-0.001114	-0.008883	-0.007677	-0.007677
296.5	0.00031	-0.00034	0.000911	-0.005986	-0.000952	-0.000952
297.5	0.000727	0.000176	-0.001076	-0.003966	0.00343	0.00343
298.5	-0.001156	-0.001903	-0.005182	-0.001867	0.001342	0.001342
299.5	-0.001583	-0.002599	-4.9e-05	-0.000422	-0.002536	-0.002536
300.5	0.000638	0.000531	0.003306	-0.001649	-0.003665	-0.003665
301.5	0.000163	0.002637	0.002674	0.000534	-0.001636	-0.001636
302.5	0.001969	0.002118	0.002995	0.003635	0.001749	0.001749
303.5	0.001271	0.002668	0.002953	0.00542	0.002687	0.002687
304.5	3.6e-05	0.001809	0.004621	0.00637	0.006678	0.006678
305.5	-0.001478	-3.5e-05	0.002783	0.005409	0.009143	0.009143
306.5	-0.001113	-0.000995	0.000707	0.000823	0.004473	0.004473
307.5	-0.000139	-0.001491	0.000183	-0.003768	-0.002882	-0.002882
308.5	0.000827	-0.001323	-0.001826	-0.002776	-0.006471	-0.006471
309.5	0.000635	1.2e-05	-0.000845	0.000409	-0.006943	-0.006943
310.5	3.4e-05	6e-06	-0.000413	0.001747	-0.00532	-0.00532
311.5	0.000202	0.000309	0.001096	0.001891	-0.004515	-0.004515
312.5	-0.000506	-0.001737	-0.00191	0.00136	-0.002605	-0.002605
313.5	-0.000333	-0.002091	-0.002444	0.000119	-0.001241	-0.001241
314.5	0.00089	-0.00049	0.000957	-0.002449	-0.003894	-0.003894
315.5	-0.000782	-0.000428	0.001307	-0.003926	-0.001822	-0.001822
316.5	0.000702	-0.000564	-0.000678	-0.002608	0.002854	0.002854
317.5	-0.001059	-8.3e-05	-0.001402	-0.000149	0.004909	0.004909

## Sheet: SD_Empty_30s_head
wave_number	fsc_nomask	fsc_sphericalmask	fsc_loosemask	fsc_tightmask	fsc_noisesub_true	fsc_noisesub			S8 Data. GS-FSC curves of focus-refined regions of the 70S – S-D complex. Contains underlying data for Fig. S10C.
0.5	1	1	1	1	nan	1
1.5	0.999974	0.999993	0.999999	1	nan	1
2.5	0.999962	0.999989	0.999998	1	0.833333	1
3.5	0.999831	0.99996	0.999997	1	-0.333333	1
4.5	0.999847	0.999952	0.999995	0.999999	-0.222222	0.999999
5.5	0.999643	0.999885	0.999986	0.999998	0.170732	0.999998
6.5	0.999453	0.99979	0.999974	0.999993	0.132812	0.999993
7.5	0.99906	0.999605	0.999962	0.999986	0.036585	0.999986
8.5	0.998632	0.999431	0.999939	0.999984	0.051546	0.999984
9.5	0.998025	0.999154	0.999924	0.999976	0.014963	0.999976
10.5	0.998278	0.999217	0.999902	0.999958	-0.035088	0.999958
11.5	0.997682	0.999049	0.999854	0.999942	0.011224	0.999942
12.5	0.997072	0.99871	0.999814	0.999928	0.00742	0.999928
13.5	0.996818	0.998546	0.999795	0.999924	-0.015055	0.999924
14.5	0.996235	0.998412	0.999755	0.999917	-0.018964	0.999917
15.5	0.995935	0.998217	0.99973	0.999919	-0.03914	0.999919
16.5	0.995601	0.998066	0.999732	0.999924	-0.045193	0.999924
17.5	0.995256	0.99787	0.999753	0.999928	-0.01005	0.999928
18.5	0.993562	0.997325	0.999769	0.999921	0.003743	0.999921
19.5	0.992177	0.996555	0.999728	0.999903	0.027414	0.999903
20.5	0.989416	0.99531	0.999592	0.999866	-0.017719	0.999866
21.5	0.983553	0.992821	0.999335	0.999816	0.01184	0.999816
22.5	0.975545	0.989591	0.998979	0.999759	-0.017875	0.999759
23.5	0.970043	0.987249	0.998623	0.999709	-0.0158	0.999709
24.5	0.967423	0.985653	0.998401	0.999665	-0.007171	0.999665
25.5	0.962854	0.983623	0.998189	0.999633	0	0.999633
26.5	0.9536	0.978743	0.997878	0.999571	0	0.999571
27.5	0.950867	0.978675	0.997644	0.999508	-0.014614	0.999508
28.5	0.947295	0.97687	0.997503	0.999434	-0.006569	0.999434
29.5	0.944964	0.975304	0.997495	0.999388	0.001653	0.999388
30.5	0.940801	0.973483	0.997312	0.999345	0.002905	0.999345
31.5	0.933136	0.970382	0.996983	0.999292	0.014358	0.999292
32.5	0.924355	0.966386	0.996566	0.999212	0.020086	0.999212
33.5	0.91973	0.963955	0.996161	0.999095	0.019115	0.999095
34.5	0.9197	0.963341	0.996008	0.999011	0.010084	0.999011
35.5	0.915107	0.961835	0.995888	0.998944	0.007898	0.998944
36.5	0.912216	0.960909	0.995708	0.998929	0.003659	0.998929
37.5	0.900243	0.954937	0.995609	0.998901	-0.00038	0.998901
38.5	0.891106	0.94997	0.995324	0.998819	0.001965	0.998819
39.5	0.885637	0.948749	0.994714	0.998632	-0.006358	0.998632
40.5	0.874317	0.942456	0.993893	0.998411	-0.012955	0.998411
41.5	0.859555	0.934856	0.993468	0.998265	-0.016484	0.998265
42.5	0.854526	0.932947	0.993366	0.998181	-0.015304	0.998181
43.5	0.85333	0.932504	0.993169	0.998107	-0.006116	0.998107
44.5	0.841278	0.925657	0.992575	0.997976	-0.005032	0.997976
45.5	0.825315	0.918307	0.991804	0.997764	-0.011459	0.997764
46.5	0.810918	0.910279	0.991029	0.997561	-0.009895	0.997561
47.5	0.796547	0.901694	0.990327	0.997349	-0.013188	0.997349
48.5	0.782661	0.896762	0.989421	0.997084	-0.017068	0.997084
49.5	0.773431	0.891213	0.98867	0.9968	-0.021421	0.9968
50.5	0.759265	0.881928	0.988283	0.99648	-0.020795	0.99648
51.5	0.749133	0.877111	0.98766	0.996158	-0.015856	0.996158
52.5	0.735206	0.869938	0.986585	0.995945	-0.015874	0.995945
53.5	0.721096	0.859527	0.985459	0.995754	-0.013446	0.995754
54.5	0.706466	0.8541	0.984472	0.9956	-0.012552	0.9956
55.5	0.698961	0.847592	0.983987	0.995417	-0.010501	0.995417
56.5	0.692048	0.842781	0.98372	0.995094	-0.008578	0.995094
57.5	0.675498	0.836379	0.982872	0.994776	-0.007645	0.994776
58.5	0.661323	0.828325	0.981543	0.994507	-0.008591	0.994507
59.5	0.658036	0.823238	0.980569	0.994253	-0.009877	0.994253
60.5	0.653411	0.821534	0.980386	0.994091	-0.008936	0.994091
61.5	0.637349	0.812578	0.979681	0.993768	-0.006508	0.993768
62.5	0.621742	0.800932	0.978497	0.993281	-0.004527	0.993281
63.5	0.609641	0.793878	0.977493	0.992865	-0.001414	0.992865
64.5	0.600844	0.785152	0.975753	0.992383	-0.001034	0.992383
65.5	0.593304	0.780159	0.974179	0.991976	-0.000104	0.991976
66.5	0.579729	0.772417	0.97304	0.991521	0.000471	0.991521
67.5	0.561891	0.764007	0.972064	0.991073	0.000247	0.991073
68.5	0.549365	0.752254	0.970886	0.990806	-0.000818	0.990806
69.5	0.543237	0.745874	0.969986	0.990718	-0.001544	0.990718
70.5	0.545751	0.749396	0.969289	0.990806	-0.000571	0.990806
71.5	0.534225	0.74278	0.96873	0.990832	-0.003091	0.990832
72.5	0.528277	0.736965	0.96877	0.990838	-0.003296	0.990838
73.5	0.524454	0.734712	0.968934	0.990664	-0.000805	0.990664
74.5	0.515896	0.727589	0.968142	0.990312	-8e-05	0.990312
75.5	0.510738	0.723376	0.966757	0.989856	-0.002456	0.989856
76.5	0.510729	0.723526	0.965057	0.98941	-0.006709	0.98941
77.5	0.502218	0.718671	0.964253	0.989034	-0.008933	0.989034
78.5	0.496678	0.711097	0.963745	0.988768	-0.009834	0.988768
79.5	0.495104	0.714993	0.964529	0.988865	-0.01133	0.988865
80.5	0.499642	0.717328	0.964941	0.98886	-0.010374	0.98886
81.5	0.502781	0.718636	0.964965	0.98881	-0.009041	0.98881
82.5	0.491956	0.714892	0.964809	0.988586	-0.010736	0.988586
83.5	0.492048	0.711005	0.964512	0.988178	-0.010125	0.988178
84.5	0.488112	0.709275	0.963692	0.98777	-0.011681	0.98777
85.5	0.474614	0.702581	0.962523	0.987371	-0.011332	0.987371
86.5	0.465581	0.693798	0.961156	0.987056	-0.015853	0.987056
87.5	0.460739	0.688531	0.960232	0.98687	-0.013634	0.98687
88.5	0.460811	0.687792	0.959718	0.986869	-0.011288	0.986869
89.5	0.463842	0.688873	0.959396	0.987033	-0.007451	0.987033
90.5	0.457726	0.686765	0.95867	0.987021	-0.002828	0.987021
91.5	0.457233	0.6887	0.959053	0.986963	-0.001539	0.986963
92.5	0.46158	0.690866	0.959337	0.98673	-0.000607	0.98673
93.5	0.456096	0.685166	0.959	0.986108	-0.000605	0.986108
94.5	0.446539	0.679092	0.958179	0.985661	-0.001478	0.985661
95.5	0.44315	0.672639	0.957022	0.985028	-0.001935	0.985028
96.5	0.438079	0.670726	0.956028	0.984627	-0.002667	0.984627
97.5	0.4281	0.66171	0.954834	0.984176	-0.005915	0.984176
98.5	0.418012	0.653078	0.953093	0.983712	-0.006256	0.983712
99.5	0.409668	0.646088	0.951547	0.983223	-0.010019	0.983223
100.5	0.405634	0.640662	0.950172	0.982772	-0.007192	0.982772
101.5	0.395892	0.634447	0.948668	0.982248	-0.00621	0.982248
102.5	0.391752	0.628659	0.94706	0.98166	-0.001761	0.98166
103.5	0.373833	0.613338	0.944819	0.981151	-0.001251	0.981151
104.5	0.361816	0.600941	0.94207	0.980391	0.001551	0.980391
105.5	0.353823	0.590847	0.939583	0.979423	0.00531	0.979423
106.5	0.336595	0.577412	0.936862	0.978174	0.005578	0.978174
107.5	0.331099	0.568184	0.934417	0.977094	0.00597	0.977094
108.5	0.319246	0.558479	0.931653	0.975987	0.001623	0.975987
109.5	0.301947	0.539927	0.928677	0.97489	-0.005142	0.97489
110.5	0.295779	0.528738	0.924281	0.973201	-0.011894	0.973201
111.5	0.278581	0.513684	0.91991	0.971168	-0.017981	0.971168
112.5	0.270288	0.499725	0.91664	0.969675	-0.02035	0.969675
113.5	0.25905	0.48963	0.912844	0.968291	-0.02306	0.968291
114.5	0.253261	0.478371	0.9104	0.967571	-0.023402	0.967571
115.5	0.250841	0.471739	0.908247	0.966709	-0.02261	0.966709
116.5	0.242231	0.468964	0.906024	0.965462	-0.0215	0.965462
117.5	0.233246	0.45668	0.901574	0.963658	-0.020548	0.963658
118.5	0.220761	0.440422	0.89552	0.961538	-0.017938	0.961538
119.5	0.213084	0.42397	0.889383	0.959171	-0.016164	0.959171
120.5	0.19906	0.408382	0.882821	0.956595	-0.015864	0.956595
121.5	0.189858	0.389017	0.875986	0.953781	-0.017218	0.953781
122.5	0.176343	0.370742	0.869394	0.951189	-0.022075	0.951189
123.5	0.164967	0.355348	0.86437	0.949437	-0.022096	0.949437
124.5	0.162533	0.350189	0.861448	0.948363	0.002866	0.948363
125.5	0.159873	0.344064	0.857745	0.947332	0.066551	0.947332
126.5	0.15605	0.339374	0.852164	0.945941	0.180585	0.945941
127.5	0.143922	0.32284	0.844815	0.943355	0.345136	0.943355
128.5	0.139284	0.311705	0.838444	0.940375	0.543471	0.940375
129.5	0.138605	0.305238	0.83185	0.93717	0.723663	0.93717
130.5	0.131483	0.293583	0.826177	0.933894	0.83919	0.83919
131.5	0.126765	0.28739	0.82012	0.931259	0.88554	0.88554
132.5	0.116212	0.268702	0.811115	0.927741	0.892372	0.892372
133.5	0.113364	0.262345	0.801841	0.923996	0.890682	0.890682
134.5	0.106616	0.252446	0.793038	0.919801	0.89044	0.89044
135.5	0.105059	0.243027	0.784775	0.915246	0.890715	0.890715
136.5	0.095756	0.228726	0.776985	0.911464	0.890464	0.890464
137.5	0.091615	0.219933	0.768695	0.907693	0.888878	0.888878
138.5	0.089024	0.212227	0.75793	0.903869	0.887296	0.887296
139.5	0.081702	0.20091	0.7442	0.898705	0.883406	0.883406
140.5	0.07346	0.187469	0.726974	0.891724	0.876663	0.876663
141.5	0.070478	0.174181	0.70708	0.883966	0.868939	0.868939
142.5	0.063804	0.161578	0.688364	0.875158	0.86025	0.86025
143.5	0.055888	0.145672	0.671311	0.865969	0.852197	0.852197
144.5	0.044105	0.125283	0.651432	0.856546	0.84304	0.84304
145.5	0.044842	0.11585	0.623569	0.845524	0.832495	0.832495
146.5	0.0359	0.106553	0.594181	0.832939	0.821115	0.821115
147.5	0.034057	0.096106	0.566238	0.819071	0.809219	0.809219
148.5	0.030297	0.080865	0.541798	0.803364	0.796066	0.796066
149.5	0.029562	0.080419	0.515297	0.785934	0.77939	0.77939
150.5	0.025407	0.071501	0.486892	0.765912	0.759184	0.759184
151.5	0.023728	0.063876	0.461073	0.745374	0.737759	0.737759
152.5	0.021448	0.053413	0.433237	0.724194	0.715821	0.715821
153.5	0.017018	0.051223	0.405038	0.703553	0.694812	0.694812
154.5	0.015322	0.044629	0.379445	0.682963	0.673952	0.673952
155.5	0.013803	0.041324	0.356278	0.661245	0.652039	0.652039
156.5	0.011956	0.03659	0.334072	0.639086	0.629576	0.629576
157.5	0.01094	0.033485	0.310382	0.615912	0.605353	0.605353
158.5	0.012601	0.035642	0.286818	0.592095	0.581516	0.581516
159.5	0.011041	0.029869	0.268365	0.57081	0.562193	0.562193
160.5	0.01092	0.02466	0.249967	0.549474	0.541511	0.541511
161.5	0.0069	0.021562	0.229952	0.526409	0.519336	0.519336
162.5	0.008684	0.022315	0.209425	0.504636	0.497295	0.497295
163.5	0.006423	0.017028	0.192319	0.477896	0.470828	0.470828
164.5	0.006653	0.017298	0.176101	0.45156	0.446116	0.446116
165.5	0.004755	0.014983	0.165403	0.429961	0.427114	0.427114
166.5	0.006737	0.011113	0.155385	0.408897	0.407957	0.407957
167.5	0.004364	0.011009	0.144848	0.390341	0.390799	0.390799
168.5	0.00364	0.012404	0.133363	0.367358	0.370007	0.370007
169.5	0.002644	0.009325	0.120295	0.342837	0.348242	0.348242
170.5	0.001561	0.006745	0.103216	0.318543	0.325967	0.325967
171.5	0.002004	0.003381	0.085165	0.297895	0.305151	0.305151
172.5	0.000799	0.004306	0.075417	0.285679	0.29095	0.29095
173.5	0.000721	0.006705	0.068639	0.275314	0.277317	0.277317
174.5	0.002456	0.004509	0.065554	0.264945	0.266445	0.266445
175.5	0.004326	0.009258	0.06477	0.248842	0.253557	0.253557
176.5	0.002258	0.00447	0.055236	0.226642	0.236026	0.236026
177.5	0.006677	0.004029	0.04577	0.209509	0.221697	0.221697
178.5	-0.001976	-8.6e-05	0.039579	0.19695	0.208015	0.208015
179.5	-4.4e-05	0.00086	0.041427	0.191187	0.197809	0.197809
180.5	0.000393	0.000556	0.042074	0.187173	0.189318	0.189318
181.5	0.000905	0.001714	0.040351	0.176947	0.17577	0.17577
182.5	-0.000362	0.000123	0.037386	0.164916	0.15994	0.15994
183.5	-0.001446	0.003089	0.030638	0.152072	0.147262	0.147262
184.5	0.002782	0.002589	0.02198	0.13978	0.136146	0.136146
185.5	0.000152	-0.000434	0.017677	0.130765	0.130398	0.130398
186.5	0.001115	0.004158	0.027434	0.125053	0.125122	0.125122
187.5	-0.001902	0.000974	0.037296	0.126207	0.123252	0.123252
188.5	0.003559	0.001264	0.030972	0.12321	0.114357	0.114357
189.5	0.000292	-0.000261	0.026041	0.119212	0.107463	0.107463
190.5	-0.000841	-0.000175	0.023563	0.110358	0.096197	0.096197
191.5	0.000684	0.00292	0.019743	0.098518	0.085943	0.085943
192.5	-0.001307	-0.001311	0.015544	0.087549	0.076119	0.076119
193.5	0.002202	0.001559	0.015341	0.076371	0.066864	0.066864
194.5	0.004185	0.002852	0.015299	0.064521	0.058007	0.058007
195.5	-0.000415	0.002051	0.013181	0.057129	0.05166	0.05166
196.5	0.001068	-0.000193	0.009136	0.054179	0.048832	0.048832
197.5	0.001566	0.000339	0.009023	0.054331	0.048244	0.048244
198.5	0.003062	0.000309	0.010736	0.055988	0.048321	0.048321
199.5	-0.001493	-1.5e-05	0.00863	0.054654	0.049757	0.049757
200.5	-0.000233	0.000413	0.005281	0.046283	0.040706	0.040706
201.5	0.000304	0.001346	0.00312	0.040691	0.036941	0.036941
202.5	-0.000209	0.001322	0.000946	0.035022	0.031764	0.031764
203.5	-0.000863	-0.000142	0.001342	0.030512	0.027503	0.027503
204.5	-0.000408	-0.000839	0.004043	0.026425	0.028674	0.028674
205.5	0.000951	0.001105	0.004999	0.02482	0.029809	0.029809
206.5	0.000327	0.002751	0.002731	0.024001	0.034003	0.034003
207.5	0.002141	0.001701	0.000947	0.023981	0.031451	0.031451
208.5	0.000222	0.00176	0.000571	0.026205	0.027706	0.027706
209.5	-0.000766	0.002442	0.001063	0.025243	0.01983	0.01983
210.5	0.000817	-0.00053	0.001405	0.02088	0.012629	0.012629
211.5	0.001022	0.00274	0.002149	0.017847	0.013297	0.013297
212.5	-0.002574	0.001417	-0.001525	0.019862	0.022139	0.022139
213.5	0.000743	0.000806	-9.6e-05	0.026092	0.031503	0.031503
214.5	-0.001161	-0.00285	0.005501	0.031651	0.036485	0.036485
215.5	0.000316	0.001073	0.008185	0.031206	0.032653	0.032653
216.5	0.000783	0.001493	0.004837	0.025099	0.02543	0.02543
217.5	0.003556	0.002031	0.003311	0.014218	0.017268	0.017268
218.5	0.000261	-0.00172	-0.002302	0.006853	0.014226	0.014226
219.5	-0.002832	-0.004781	-0.007061	0.004803	0.015744	0.015744
220.5	-0.000521	-0.002214	-0.007202	0.010378	0.017576	0.017576
221.5	-0.000185	0.000938	-0.000798	0.017066	0.02113	0.02113
222.5	0.001744	-0.000592	0.003884	0.021801	0.022693	0.022693
223.5	0.000684	0.000542	0.005269	0.01946	0.017255	0.017255
224.5	-0.000336	-0.001093	0.005178	0.014964	0.013445	0.013445
225.5	-0.001057	-0.001371	0.003053	0.010314	0.007047	0.007047
226.5	-0.001635	0.001975	0.00233	0.010844	0.007494	0.007494
227.5	0.002449	-0.001205	-0.000775	0.012625	0.012903	0.012903
228.5	0.001976	-0.000557	-0.002455	0.015225	0.016799	0.016799
229.5	0.000246	0.003181	-0.003414	0.01576	0.017029	0.017029
230.5	0.000688	-0.001663	-0.002743	0.014628	0.016148	0.016148
231.5	-0.000286	0.001704	0.002322	0.012129	0.014	0.014
232.5	-0.000214	0.001131	0.00382	0.008165	0.011307	0.011307
233.5	-0.001974	0.000412	0.002763	0.005854	0.010541	0.010541
234.5	-0.000819	0.001431	-0.001756	0.004103	0.007391	0.007391
235.5	-0.001988	0.001133	-0.00529	0.005645	0.005332	0.005332
236.5	0.002046	-0.00074	-0.004772	0.005535	0.00301	0.00301
237.5	0.000972	0.000644	1.7e-05	0.006497	0.00115	0.00115
238.5	-0.001451	4e-05	0.005754	0.007729	0.004071	0.004071
239.5	-0.000262	0.000747	0.005599	0.010312	0.010701	0.010701
240.5	0.001851	0.000412	-0.00217	0.006935	0.011729	0.011729
241.5	-0.001409	0.000511	-0.004813	0.004343	0.012213	0.012213
242.5	-0.000633	-0.000275	-0.003641	-0.000948	0.003305	0.003305
243.5	-0.001232	0.000381	0.00218	-0.002664	-0.004048	-0.004048
244.5	-0.001633	0.00296	0.005278	-0.000766	-0.009973	-0.009973
245.5	-0.000263	0.001752	0.006195	0.000638	-0.011045	-0.011045
246.5	-0.000105	-0.001474	0.003667	-0.000501	-0.007358	-0.007358
247.5	-0.000166	-0.002087	0.004131	-0.002069	-0.002127	-0.002127
248.5	0.000201	0.001854	-0.001737	-0.003793	0.000916	0.000916
249.5	0.001715	0.000122	-0.006414	-0.004455	-0.001345	-0.001345
250.5	-0.002105	0.001554	-0.006656	-0.002758	-0.001278	-0.001278
251.5	-0.00307	-0.002918	-0.004703	0.000435	-0.000491	-0.000491
252.5	0.000255	-0.000545	0.001234	0.004211	0.002984	0.002984
253.5	0.000956	0.00027	0.004126	0.007514	0.009088	0.009088
254.5	0.000392	0.002519	0.006213	0.008126	0.01122	0.01122
255.5	-0.000494	-0.000153	0.004608	0.007499	0.01262	0.01262
256.5	0.00108	0.00109	0.003233	0.007638	0.013988	0.013988
257.5	0.00066	0.000846	0.002983	0.007663	0.015047	0.015047
258.5	-0.000665	-0.001329	0.0026	0.007423	0.012622	0.012622
259.5	-0.002471	-0.001432	-0.000971	0.004949	0.007235	0.007235
260.5	-0.001551	-0.000784	-0.00601	0.001895	-0.002569	-0.002569
261.5	-0.001228	-0.002941	-0.007257	-0.000447	-0.009349	-0.009349
262.5	-0.000425	-0.001496	-0.003976	0.000642	-0.008015	-0.008015
263.5	0.000697	-0.000205	-0.001689	0.002327	-0.003346	-0.003346
264.5	0.000354	-7.4e-05	0.001862	0.00508	-0.000994	-0.000994
265.5	0.000271	0.000993	0.005671	0.006377	0.001162	0.001162
266.5	-0.001692	-0.002174	0.00588	0.01083	0.005079	0.005079
267.5	-0.002421	-0.001427	0.002185	0.01533	0.011367	0.011367
268.5	-0.001199	-0.002626	-0.000329	0.015692	0.016658	0.016658
269.5	0.000563	-0.000901	-0.001559	0.013487	0.019837	0.019837
270.5	0.000435	0.000804	-0.002714	0.007631	0.02067	0.02067
271.5	0.002171	0.000578	-0.001859	0.001974	0.017342	0.017342
272.5	-0.001323	0.000353	-0.000905	-0.00071	0.014147	0.014147
273.5	-0.00179	-0.001981	0.002186	-0.002154	0.009303	0.009303
274.5	-0.002395	-0.000607	0.002628	-0.00239	0.004718	0.004718
275.5	-0.001676	0.000834	0.000609	-0.002544	0.002478	0.002478
276.5	0.000117	0.000753	-0.001183	-0.002862	0.001282	0.001282
277.5	0.001212	0.001833	-0.002493	-0.003224	0.002283	0.002283
278.5	0.000915	0.0031	-0.00392	-0.00261	0.000298	0.000298
279.5	-0.000443	-0.000406	-0.003043	-0.002349	-0.001461	-0.001461
280.5	0.001702	-0.001631	0.001258	-0.00032	-0.002045	-0.002045
281.5	0.000336	0.002137	0.004249	6e-06	-0.002492	-0.002492
282.5	0.000645	-0.001807	0.003703	-6.9e-05	-5.6e-05	-5.6e-05
283.5	-0.000672	-0.002571	0.002981	-0.000562	0.000364	0.000364
284.5	0.001274	0.001515	0.00322	-0.001066	0.000272	0.000272
285.5	-8.2e-05	0.000445	0.002913	-0.000463	-0.003342	-0.003342
286.5	-0.001687	0.000421	0.005017	0.001682	-0.004345	-0.004345
287.5	-0.000189	0.000427	0.004451	0.005999	-0.002007	-0.002007
288.5	-0.001364	0.000299	0.002807	0.009912	0.003728	0.003728
289.5	0.000697	-0.000973	0.004716	0.01306	0.009826	0.009826
290.5	-0.000776	-0.00168	0.007202	0.012325	0.011138	0.011138
291.5	0.00016	-0.002505	0.00375	0.008011	0.007399	0.007399
292.5	0.000464	-0.003325	-0.002763	-9.4e-05	-0.002377	-0.002377
293.5	-0.000948	-0.000112	-0.004371	-0.005364	-0.009013	-0.009013
294.5	-0.000816	0.000884	-0.004488	-0.008102	-0.013473	-0.013473
295.5	0.00131	8.9e-05	-0.00327	-0.006257	-0.011328	-0.011328
296.5	4.4e-05	-0.000247	-0.004944	-0.004227	-0.005199	-0.005199
297.5	0.000977	0.00134	-0.004719	-0.004119	-0.003266	-0.003266
298.5	0.002798	0.003075	-0.002984	-0.004779	-0.000767	-0.000767
299.5	-0.001443	-0.000387	0.000381	-0.004973	0.000119	0.000119
300.5	-0.000495	-0.001208	0.001215	-0.004539	-0.001523	-0.001523
301.5	-0.000277	-0.00252	0.002404	-3.6e-05	-0.000639	-0.000639
302.5	0.000126	0.000325	0.003995	0.000759	-0.001432	-0.001432
303.5	-0.000255	-0.000483	0.002727	0.000759	0.000556	0.000556
304.5	-0.001631	-0.001559	-0.000414	-0.000664	0.00222	0.00222
305.5	0.001993	0.000862	-0.001308	-0.001468	0.003952	0.003952
306.5	0.000967	0.002219	-0.001066	-0.00218	0.002736	0.002736
307.5	0.000724	0.001094	-0.001397	-0.000889	0.002807	0.002807
308.5	-0.001178	-0.000919	-0.001438	0.001874	0.004493	0.004493
309.5	-0.000348	-0.000264	-0.002533	0.00304	0.004061	0.004061
310.5	1.9e-05	0.002321	-0.003109	0.00583	0.005313	0.005313
311.5	0.002124	0.002586	-0.001554	0.007491	0.00658	0.00658
312.5	0.001297	0.002127	0.003327	0.009355	0.008509	0.008509
313.5	0.000443	-0.001949	0.004591	0.010048	0.009225	0.009225
314.5	0.000994	-0.001364	0.001097	0.009584	0.011969	0.011969
315.5	0.000245	-0.00057	-0.002894	0.008514	0.01348	0.01348
316.5	-0.000345	-0.000924	-0.002759	0.00549	0.011379	0.011379
317.5	0.000366	-0.001184	-0.002664	0.003315	0.01012	0.01012
